# Supplementary material for: Temporal Change in Functional Richness and Evenness in the Eastern African Plio-Pleistocene Carnivoran Guild
Source: PLoS One. 2013 Mar 6;8(3):e57944. doi: 10.1371/journal.pone.0057944 (PMC3590191; doi:10.1371/journal.pone.0057944)
Supplement: Table S1 — Taxon coding used in the African extant/fossil analyses. Legend for Time slice column: 1: 3.5-3 Ma; 2: 3-2.5 Ma; 3: 2.5-2 Ma; 4: 2-1.5 Ma; 5: extant. (XLSX) [file pone.0057944.s002.xlsx]

## Sheet: Sheet1
Family	Species	Size	Time slice	Var 1	Var 2	Var 3	Var 4	Var 5	Var 6	Var 7	Var 8	Var 9	Var 10	Var 11	Var 12	Var 13	Var 14	Var 15	Var 16
Canidae	Canidae indet.	Small	1,2	1	4	3	3	2	3	4	4	3	1	3	4	2	2	2	2
Canidae	Lupulella adustus*	Small	5	1	5	3	3	2	3	4	4	3	1	3	4	2	2	2	2
Canidae	Canis aureus	Small	5	1	4	3	3	2	2	4	4	3	1	3	4	2	2	2	2
Canidae	Lupulella mesomelas*	Small	5	1	4	3	3	2	3	4	4	3	1	3	4	2	2	2	2
Canidae	Canis simensis	Small	5	1	4	3	3	2	2	4	4	3	1	3	4	2	2	2	2
Canidae	Xenocyon africanus	Large	4	1	4	3	2	2	2	4	4	3	1	3	4	2	2	2	2
Canidae	Lupulella sp. A*	Small	3,4	1	4	3	3	2	3	4	4	3	1	3	4	2	2	2	2
Canidae	Lupulella sp. B*	Small	3,4	1	4	3	3	2	3	4	4	3	1	3	4	2	2	2	2
Canidae	Canis lockwoodi	Small	1	1	4	3	2	2	2	4	4	3	1	3	4	2	2	2	2
Canidae	Canis n. sp. A	Large	1	1	4	3	3	2	3	4	4	3	1	3	4	2	2	2	2
Canidae	Canis sp. C	Small	1,2	1	4	3	2	2	2	4	4	3	1	3	4	2	2	2	2
Canidae	Lycaon pictus	Large	5	1	3	3	2	1	2	4	4	3	1	3	4	2	1	2	2
Canidae	Otocyon megalotis	Small	5	1	2	3	2	2	2	3	3	2	3	2	3	2	3	2	2
Canidae	Prototocyon recki	Small	4	1	4	3	2	2	2	3	3	2	3	2	3	2	3	2	2
Felidae	Acinonyx jubatus	Large	1,2,3,4,5	2	2	1	3	1	3	4	4	5	1	5	5	4	0	2	5
Felidae	Caracal caracal	Small	1,2,5	2	3	1	2	1	2	4	4	5	1	5	5	4	0	2	5
Felidae	Dinofelis aronoki	Large	1,2,3,4	2	4	1	2	1	2	4	4	5	1	5	5	4	0	2	5
Felidae	Dinofelis petteri	Large	1,2,3	2	4	1	2	1	2	4	4	5	1	5	5	4	0	2	5
Felidae	Dinofelis piveteaui	Large	4	2	4	1	2	1	3	4	4	5	1	5	5	4	0	2	5
Felidae	Felidae indet. (small)	Small	1,2,3,4	2	3	1	2	1	2	4	4	5	1	5	5	4	0	2	5
Felidae	Felis silvestris	Small	5	2	3	1	2	1	2	4	4	5	1	5	5	4	0	2	5
Felidae	Homotherium sp.	Large	1,2,3,4	1	6	1	1	1	2	4	4	5	1	5	5	4	0	2	5
Felidae	Leptailurus serval	Small	2,5	2	2	1	2	1	3	4	4	5	1	5	5	4	0	2	5
Felidae	Megantereon ekidoit	Large	1	2	6	1	1	1	3	4	4	5	1	5	5	4	0	2	5
Felidae	Megantereon whitei	Large	2,3,4	2	6	1	1	1	2	4	4	5	1	5	5	4	0	2	5
Felidae	Panthera (large)	Large	1,2,3,4,5	2	3	1	2	1	2	4	4	5	1	5	5	4	0	2	5
Felidae	Panthera (small)	Large	1,2,3,4,5	2	2	1	2	1	2	4	4	5	1	5	5	4	0	2	5
Felidae	Profelis aurata	Small	5	2	2	1	2	1	3	4	4	5	1	5	5	4	0	2	5
Herpestidae	Atilax paludinosus	Small	5	2	3	2	1	1	2	3	3	3	3	3	3	2	2	2	2
Herpestidae	Atilax sp.	Small	4	2	3	2	1	1	2	1	2	2	4	1	2	2	2	2	2
Herpestidae	Bdeogale nigripes	Small	5	1	4	2	1	1	2	1	2	2	4	1	2	2	2	2	2
Herpestidae	Galerella debilis	Small	4	2	3	2	1	2	2	4	3	3	1	4	3	3	1	2	2
Herpestidae	Galerella primitivus	Small	4	2	3	2	1	2	2	4	3	3	1	4	3	3	1	2	2
Herpestidae	Galerella sanguinea	Small	5	2	3	2	1	2	2	4	3	3	1	4	3	3	1	2	2
Herpestidae	Helogale hirtula	Small	1,2,3,4,5	1	4	2	1	1	1	3	3	3	3	3	2	3	2	2	2
Herpestidae	Helogale parvula	Small	5	1	5	2	1	1	1	2	3	2	3	3	2	3	2	2	2
Herpestidae	Herpestes ichneumon	Small	4,5	2	3	2	1	2	2	4	4	3	2	3	3	3	1	2	2
Herpestidae	Ichneumia albicauda	Small	4,5	1	4	3	1	2	2	3	3	3	3	2	2	2	2	2	2
Herpestidae	Mungos dietrichi	Small	1,2,3,4	1	4	2	1	1	1	2	2	2	3	2	2	3	2	2	2
Herpestidae	Mungos minutus	Small	4	1	4	2	1	1	1	2	2	2	3	2	2	3	2	2	2
Herpestidae	Mungos mungo	Small		1	4	2	1	1	1	2	2	2	3	2	2	3	2	2	2
Herpestidae	Rhynchogale melleri	Small	5	1	3	2	1	2	1	2	1	3	3	2	2	2	2	2	2
Hyaenidae	Chasmaporthetes cf. nitidula	Large	1,2,3,4	2	3	3	1	1	2	4	4	4	1	5	5	4	0	2	2
Hyaenidae	Crocuta crocuta	Large	5	2	3	3	1	1	2	4	4	5	1	5	5	4	0	2	5
Hyaenidae	Crocuta dietrichi	Large	1,2,3,4	2	3	3	1	1	1	4	4	5	1	5	5	4	0	2	5
Hyaenidae	Crocuta eturono	Large	1,2	2	3	3	1	1	1	4	4	5	1	5	5	4	0	2	5
Hyaenidae	Crocuta ultra	Large	1,2,3,4	2	3	3	1	1	1	4	4	5	1	5	5	4	0	2	5
Hyaenidae	Hyaena hyaena	Large	4,5	1	3	3	1	1	2	4	4	3	1	4	4	4	0	2	4
Hyaenidae	Hyaena makapani	Large	1,2,3,4	1	3	3	1	1	2	4	4	3	1	4	4	4	0	2	4
Hyaenidae	Ikelohyaena abronia	Large	1	1	3	3	1	1	2	4	4	3	1	4	4	4	0	2	4
Hyaenidae	Pachycrocuta brevirostris	Large	1,2	2	3	3	1	1	1	4	4	4	1	4	4	4	0	2	4
Hyaenidae	Parahyaena brunnea	Large	5	2	2	3	1	2	1	4	4	4	1	4	5	4	0	2	5
Hyaenidae	Proteles cristatus	Small	5	1	3	2	1	2	2	1	1	1	4	3	4	4	0	1	5
Mustelidae	Aonyx capensis	Small	4,5	2	1	2	1	1	1	1	4	3	4	1	3	2	1	2	2
Mustelidae	Enhydriodon dikikae	Large	1	2	1	1	1	1	1	1	1	2	4	1	2	2	1	1	1
Mustelidae	Enhydriodon sp.	Large	2,3	2	1	1	1	1	1	1	1	2	4	1	2	2	1	1	1
Mustelidae	Enhydriodon sp. C	Large	1,2,3	2	1	1	1	1	1	1	1	2	4	1	2	2	1	1	1
Mustelidae	Ictonyx striatus	Small	5	2	3	2	2	1	2	4	4	3	2	3	3	2	1	2	3
Mustelidae	Hydrictis maculicollis	Small	5	2	1	2	1	1	1	3	4	3	3	2	3	2	1	2	2
Mustelidae	Hydrictis sp	Small	3	2	1	2	1	1	1	3	4	3	3	2	3	2	1	2	2
Mustelidae	Mellivora capensis	Small	4,5	2	2	2	1	1	1	4	4	4	1	3	5	2	1	2	4
Mustelidae	Mustelidae indet. (small)	Small	1	2	2	2	2	1	2	4	4	3	1	3	5	2	1	2	4
Mustelidae	Mustelidae indet. A	Small	1,2	2	2	2	2	1	2	4	4	3	1	3	5	2	1	2	4
Mustelidae	Mustelidae indet. B	Small	1,2	2	2	2	2	1	2	4	4	3	1	3	5	2	1	2	4
Mustelidae	Poecilogale albinucha	Small	5	2	2	2	2	1	2	4	4	3	1	3	5	2	1	2	4
Mustelidae	Torolutra cf. ougandensis	Small	1,2,3,4	2	1	2	1	1	1	3	4	3	3	2	3	2	1	2	2
Nandiniidae	Nandinia binotata	Small	5	2	4	3	1	2	1	4	4	4	1	3	3	3	1	2	3
Ursidae	Agriotheriinae sp.	Large	1,2	2	2	0	1	1	1	3	2	2	4	2	2	1	2	2	1
Viverridae	Civettictis civetta	Small	1,2,3,5	1	2	3	1	2	2	3	3	3	2	2	3	2	2	1	2
Viverridae	Genetta genetta	Small	4,5	2	2	3	2	2	3	4	3	3	3	3	3	3	2	2	2
Viverridae	Genetta servalina	Small	5	2	3	2	2	2	3	4	3	3	2	3	3	3	1	2	2
Viverridae	Genetta sp.	Small	1,2	2	2	2	2	2	3	4	3	3	3	3	3	3	2	2	2
Viverridae	Genetta tigrina	Small	5	2	2	2	2	2	3	4	3	3	2	4	3	3	1	2	3
Viverridae	Genetta victoriae	Small	5	1	3	2	2	2	2	4	3	3	2	3	3	3	1	2	2
Viverridae	Pseudocivetta ingens	Large	3,4	1	4	2	2	2	2	3	2	3	3	3	3	2	2	1	1
Viverridae	Viverra leakeyi	Large	2	2	2	2	2	2	2	3	4	3	1	3	3	3	1	2	3
Viverridae	Viverridae sp. D	Small	1	2	2	2	2	2	3	4	3	3	3	3	3	3	2	2	2
Viverridae	Viverridae sp. G (large)	Large	3,4	2	2	2	1	2	3	3	3	3	3	3	3	3	0	1	2
*Lupulella used in conformity with the phylogenies of (1) and (2).
1. Lindblad-Toh K, Wade CM, Mikkelsen TS, Karlsson EK, Jaffe DB, et al. (2005) Genome sequence, comparative analysis and haplotype structure of the domestic dog. Nature 438: 803-819. 2. Zrzavý J, Ricánková V (2004) Phylogeny of Recent Canidae (Mammalia: Carnivora): relative reliability and utility of morphological and molecular datasets. Zoologica Scripta 33: 311-333.
