# Supplementary material for: Temporal Change in Functional Richness and Evenness in the Eastern African Plio-Pleistocene Carnivoran Guild
Source: PLoS One. 2013 Mar 6;8(3):e57944. doi: 10.1371/journal.pone.0057944 (PMC3590191; doi:10.1371/journal.pone.0057944)
Supplement: Table S2 — Taxon coding of 216 extant carnivoran taxa. (XLSX) [file pone.0057944.s003.xlsx]

## Sheet: All
Family	Genus	Species	Var 1	Var 2	Var 3	Var 4	Var 5	Var 6	Var 7	Var 8	Var 9	Var 10	Var 11	Var 12	Var 13	Var 14	Var 15	Var 16
Ailuridae	Ailurus	fulgens	1	4	2	1	1	1	1	1	3	3	1	3	1	2	2	1
Canidae	Alopex	lagopus	1	4	3	2	1	3	4	4	3	1	3	4	2	1	2	2
Canidae	Atelocynus	microtis	1	3	3	3	2	2	4	4	3	1	2	4	2	2	2	2
Canidae	Canis	adustus	1	5	3	3	2	3	4	4	3	1	3	4	2	2	2	2
Canidae	Canis	aureus	1	4	3	3	2	2	4	4	3	1	3	4	2	2	2	2
Canidae	Canis	latrans	1	4	3	3	2	3	4	4	3	1	3	4	2	2	2	2
Canidae	Canis	lupus	1	4	3	2	2	2	4	4	3	1	3	4	2	2	2	2
Canidae	Canis	mesomelas	1	4	3	3	2	3	4	4	3	1	3	4	2	2	2	2
Canidae	Canis	rufus	1	5	3	3	2	2	4	4	3	1	3	4	2	2	2	2
Canidae	Canis	simensis	1	4	3	3	2	2	4	4	3	1	3	4	2	2	2	2
Canidae	Cerdocyon	thous	1	4	3	3	2	3	4	4	3	1	3	4	2	2	2	2
Canidae	Chrysocyon	brachyurus	1	4	3	2	2	2	4	4	3	1	3	4	2	2	2	2
Canidae	Cuon	alpinus	1	4	3	3	1	2	4	4	3	1	3	4	3	1	2	3
Canidae	Lycaon	pictus	1	3	3	2	1	2	4	4	3	1	3	4	2	1	2	2
Canidae	Nyctereutes	procyonoides	1	4	3	3	1	2	4	4	3	1	3	4	1	2	2	2
Canidae	Otocyon	megalotis	1	2	3	2	2	2	3	3	2	3	2	3	2	3	2	2
Canidae	Pseudalopex	culpaeus	1	4	3	3	2	3	4	4	3	1	3	4	2	2	2	2
Canidae	Pseudalopex	griseus	1	4	3	3	2	3	4	4	3	1	3	4	2	2	2	2
Canidae	Pseudalopex	gymnocercus	1	4	3	3	2	3	4	4	3	1	3	4	2	2	2	2
Canidae	Pseudalopex	sechurae	1	4	3	3	2	3	4	4	3	1	3	4	2	2	2	2
Canidae	Pseudalopex	vetulus	1	4	3	3	2	2	4	4	3	1	3	4	2	2	2	2
Canidae	Speothos	venaticus	1	2	3	1	1	2	4	4	3	1	3	5	2	1	2	3
Canidae	Urocyon	cinereoargenteus	1	4	3	2	2	2	4	4	3	1	3	4	2	2	2	2
Canidae	Urocyon	littoralis	1	3	3	3	2	3	4	4	3	1	3	4	2	2	2	2
Canidae	Vulpes	bengalensis	1	4	3	3	2	3	4	4	3	1	3	4	2	2	2	2
Canidae	Vulpes	chama	1	5	3	3	2	3	4	4	3	1	3	4	2	2	2	2
Canidae	Vulpes	corsac	1	4	3	3	2	3	4	4	3	1	3	4	2	2	2	2
Canidae	Vulpes	pallida	1	4	3	3	2	3	4	4	3	1	3	4	2	2	2	2
Canidae	Vulpes	rueppelli	1	3	3	3	2	3	4	4	3	1	3	4	2	2	2	2
Canidae	Vulpes	velox	1	4	3	3	2	3	4	4	3	1	3	4	2	2	2	2
Canidae	Vulpes	vulpes	1	4	3	3	2	3	4	4	3	1	3	4	2	2	2	2
Canidae	Vulpes	zerda	1	3	3	3	2	3	4	4	3	1	3	4	2	2	2	2
Eupleridae	Cryptoprocta	ferox	2	2	1	1	1	2	4	4	4	1	4	5	4	0	2	5
Eupleridae	Eupleres	goudotii	1	4	3	3	2	3	4	3	2	2	1	3	3	2	2	2
Eupleridae	Fossa	fossana	1	2	3	2	2	2	4	3	3	2	3	3	2	2	2	2
Eupleridae	Galidia	elegans	2	4	2	2	1	2	4	4	3	1	4	3	3	1	2	3
Eupleridae	Galidictis	fasciata	2	3	2	1	1	1	3	4	3	2	3	3	3	2	2	2
Eupleridae	Galidictis	grandidieri	2	2	2	1	1	1	3	3	3	2	4	3	3	2	2	2
Eupleridae	Salanoia	concolor	2	3	2	1	1	2	3	3	3	2	2	3	3	2	2	2
Felidae	Acinonyx	jubatus	2	2	1	3	1	3	4	5	5	1	5	5	4	0	2	5
Felidae	Caracal	caracal	2	3	1	2	1	2	4	4	5	1	5	5	4	0	2	5
Felidae	Catopuma	badia	2	2	1	2	1	2	4	4	5	1	5	5	4	0	2	5
Felidae	Catopuma	temminckii	2	2	1	2	1	2	4	4	5	1	5	5	4	0	2	5
Felidae	Felis	bieti	2	2	1	2	1	2	4	4	5	1	5	5	4	0	2	5
Felidae	Felis	chaus	2	2	1	2	1	3	4	4	5	1	5	5	4	0	2	5
Felidae	Felis	margarita	2	3	1	2	1	3	4	4	5	1	5	5	4	0	2	5
Felidae	Felis	nigripes	2	3	1	3	1	3	4	5	5	1	5	5	4	0	2	5
Felidae	Felis	silvestris	2	3	1	2	1	2	4	4	5	1	5	5	4	0	2	5
Felidae	Herpailurus	yaguarondi	2	3	1	2	1	2	4	4	5	1	5	5	4	0	2	5
Felidae	Leopardus	pardalis	2	3	1	2	1	2	4	4	5	1	5	5	4	0	2	5
Felidae	Leopardus	tigrinus	2	4	1	2	1	3	4	4	4	1	5	5	4	0	2	5
Felidae	Leopardus	wiedii	2	3	1	2	1	2	4	4	5	1	5	5	4	0	2	5
Felidae	Leptailurus	serval	2	2	1	2	1	3	4	4	5	1	5	5	4	0	2	5
Felidae	Lynx	canadensis	2	2	1	2	1	2	4	4	5	1	5	5	4	0	2	5
Felidae	Lynx	lynx	2	2	1	2	1	2	4	4	4	1	5	5	4	0	2	5
Felidae	Lynx	pardinus	2	2	1	2	1	2	4	4	5	1	5	5	4	0	2	5
Felidae	Lynx	rufus	2	1	1	2	1	2	4	4	5	1	5	5	4	0	2	5
Felidae	Neofelis	nebulosa	2	2	1	2	1	2	4	4	5	1	5	5	4	0	2	5
Felidae	Oncifelis	colocolo	2	3	1	1	1	2	4	4	5	1	5	5	4	0	2	5
Felidae	Oncifelis	geoffroyi	2	3	1	2	1	2	4	4	5	1	5	5	4	0	2	5
Felidae	Oncifelis	guigna	2	2	1	2	1	3	4	4	4	1	5	5	4	0	2	5
Felidae	Otocolobus	manul	2	3	1	2	1	2	4	4	5	1	5	5	4	0	2	5
Felidae	Panthera	leo	2	3	1	2	1	2	4	4	5	1	5	5	4	0	2	5
Felidae	Panthera	onca	2	1	1	2	1	2	4	4	5	1	5	5	4	0	2	5
Felidae	Panthera	pardus	2	2	1	2	1	2	4	4	5	1	5	5	4	0	2	5
Felidae	Panthera	tigris	2	3	1	2	1	2	4	4	5	1	5	5	4	0	2	5
Felidae	Pardofelis	marmorata	2	3	1	2	1	2	4	4	5	1	5	5	4	0	2	5
Felidae	Prionailurus	bengalensis	2	3	1	2	1	3	4	4	5	1	5	5	4	0	2	5
Felidae	Prionailurus	planiceps	2	3	2	3	1	3	4	4	5	1	5	5	4	0	2	5
Felidae	Prionailurus	rubiginosus	2	2	1	2	1	2	4	4	5	1	5	5	4	0	2	5
Felidae	Prionailurus	viverrinus	2	3	1	2	1	2	4	4	5	1	5	5	4	0	2	5
Felidae	Profelis	aurata	2	2	1	2	1	3	4	4	5	1	5	5	4	0	2	5
Felidae	Puma	concolor	2	2	1	2	1	2	4	4	5	1	5	5	4	0	2	5
Felidae	Uncia	uncia	2	2	1	1	1	2	4	4	5	1	5	5	4	0	2	5
Herpestidae	Atilax	paludinosus	2	3	2	1	1	2	3	3	3	3	3	3	2	2	2	2
Herpestidae	Bdeogale	crassicauda	1	3	3	1	1	1	2	2	3	3	2	2	2	2	2	2
Herpestidae	Bdeogale	jacksoni	1	4	2	1	2	2	1	2	3	3	2	2	2	2	2	2
Herpestidae	Bdeogale	nigripes	1	4	2	1	1	2	1	2	2	4	1	2	2	2	2	2
Herpestidae	Crossarchus	alexandri	1	4	2	1	2	1	3	2	2	3	3	2	2	2	2	2
Herpestidae	Crossarchus	obscurus	1	4	2	1	1	1	3	3	3	3	2	3	2	2	2	2
Herpestidae	Cynictis	penicillata	1	4	2	1	1	2	3	3	2	2	3	3	3	2	2	2
Herpestidae	Dologale	dybowskii	1	3	2	1	1	2	3	3	2	3	4	2	2	2	2	2
Herpestidae	Galerella	pulverulenta	2	3	2	1	1	2	4	3	3	2	3	3	3	1	2	2
Herpestidae	Galerella	sanguinea	2	3	2	1	2	2	4	3	3	1	4	3	3	1	2	2
Herpestidae	Helogale	hirtula	1	4	2	1	1	1	3	3	3	3	3	2	3	2	2	2
Herpestidae	Helogale	parvula	1	5	2	1	1	1	2	3	2	3	3	2	3	2	2	2
Herpestidae	Herpestes	ichneumon	2	3	2	1	2	2	4	4	3	2	3	3	3	1	2	2
Herpestidae	Ichneumia	albicauda	1	4	3	1	2	2	3	3	3	3	2	2	2	2	2	2
Herpestidae	Liberiictis	kuhni	1	4	3	1	2	2	3	2	2	4	2	2	2	2	2	2
Herpestidae	Mungos	gambianus	1	3	2	1	1	1	2	2	2	4	2	3	3	2	2	2
Herpestidae	Mungos	mungo	1	4	2	1	1	1	2	2	2	3	2	2	3	2	2	2
Herpestidae	Paracynictis	selousi	2	3	3	1	2	2	3	2	3	2	2	3	3	2	2	2
Herpestidae	Rhynchogale	melleri	1	3	2	1	2	1	2	1	3	3	2	2	2	2	2	2
Herpestidae	Suricata	suricata	1	3	2	1	1	1	2	2	2	3	3	2	3	2	2	2
Herpestidae	Urva	brachyurus	2	4	2	1	1	2	4	3	3	2	3	3	3	1	2	2
Herpestidae	Urva	edwardsii	2	3	2	1	2	2	4	4	3	1	3	3	3	1	2	3
Herpestidae	Urva	javanicus	2	2	2	1	2	2	4	4	3	2	4	3	3	1	2	2
Herpestidae	Urva	semitorquatus	2	3	2	1	1	2	4	3	3	2	3	3	2	1	2	2
Herpestidae	Urva	smithii	2	2	2	1	1	2	4	4	3	2	3	3	3	1	2	2
Herpestidae	Urva	urva	2	3	2	1	2	2	4	3	3	2	3	3	3	1	2	2
Herpestidae	Urva	vitticollis	2	3	2	1	1	2	3	3	2	2	2	3	3	1	2	2
Hyaenidae	Crocuta	crocuta	2	3	3	1	1	2	4	4	5	1	5	5	4	0	2	5
Hyaenidae	Hyaena	hyaena	1	3	3	1	1	2	4	4	3	3	4	4	4	0	2	4
Hyaenidae	Parahyaena	brunnea	2	2	1	1	2	1	4	4	4	1	4	5	4	0	2	5
Hyaenidae	Proteles	cristatus	1	3	2	1	2	2	1	1	1	4	3	4	4	0	1	5
Mephitidae	Conepatus	chinga	1	3	1	1	1	1	3	4	2	3	2	3	1	1	2	2
Mephitidae	Conepatus	humboldtii	1	2	1	1	1	1	3	4	2	3	2	3	1	1	2	2
Mephitidae	Conepatus	leuconotus	2	3	1	1	1	1	3	4	2	3	1	3	1	1	2	2
Mephitidae	Conepatus	mesoleucus	2	2	1	1	1	1	3	4	2	3	1	3	1	1	2	2
Mephitidae	Conepatus	semistriatus	1	3	1	1	1	1	3	4	2	3	2	3	1	1	2	2
Mephitidae	Mephitis	macroura	2	3	1	2	1	1	3	4	3	3	2	3	2	1	2	2
Mephitidae	Mephitis	mephitis	1	2	2	1	1	1	3	4	3	3	2	3	1	1	2	2
Mephitidae	Mydaus	javanensis	1	5	2	2	2	2	1	5	3	4	1	3	1	1	2	2
Mephitidae	Mydaus	marchei	1	2	2	1	2	1	1	5	2	4	1	3	1	1	2	2
Mephitidae	Spilogale	putorius	1	3	2	2	1	1	3	4	3	3	3	3	1	1	2	2
Mephitidae	Spilogale	pygmaea	1	3	1	2	1	1	3	5	3	3	2	3	1	1	2	2
Mustelidae	Amblonyx	cinereus	2	1	2	1	1	1	2	4	3	3	2	3	2	1	2	2
Mustelidae	Aonyx	capensis	2	1	2	1	1	1	1	4	3	4	1	3	2	1	2	2
Mustelidae	Aonyx	congicus	2	1	2	1	1	1	2	3	3	4	1	3	2	1	2	2
Mustelidae	Arctonyx	collaris	1	4	2	2	2	2	2	1	3	3	1	4	1	1	2	2
Mustelidae	Eira	barbara	1	2	2	1	1	2	4	4	4	3	3	4	2	1	2	3
Mustelidae	Enhydra	lutris	2	1	1	1	1	1	2	1	3	4	1	3	2	1	1	1
Mustelidae	Galictis	cuja	2	2	1	1	1	1	3	4	3	3	2	3	2	1	2	2
Mustelidae	Galictis	vittata	1	2	2	1	1	1	3	4	4	2	3	4	2	1	2	3
Mustelidae	Gulo	gulo	2	2	3	1	1	1	4	4	4	1	3	5	2	1	2	3
Mustelidae	Ictonyx	libyca	2	2	2	2	1	2	4	4	3	2	2	3	2	1	2	2
Mustelidae	Ictonyx	striatus	2	3	2	2	1	2	4	4	3	2	3	3	2	1	2	3
Mustelidae	Lontra	canadensis	2	3	2	1	1	2	1	4	3	3	2	3	2	1	2	2
Mustelidae	Lontra	felina	2	1	2	1	1	1	1	4	3	3	2	3	2	1	2	2
Mustelidae	Lontra	longicaudis	2	1	2	1	1	1	1	4	3	3	2	3	2	1	2	2
Mustelidae	Lontra	provocax	2	1	2	1	1	1	1	4	3	3	1	3	2	1	2	2
Mustelidae	Lutra	lutra	2	1	2	1	1	2	3	4	3	3	2	3	2	1	2	2
Mustelidae	Lutra	maculicollis	2	1	2	1	1	1	3	4	3	3	2	3	2	1	2	2
Mustelidae	Lutra	sumatrana	2	2	2	2	1	2	3	4	3	3	3	3	2	1	2	2
Mustelidae	Lutrogale	perspicillata	2	2	2	1	1	2	1	4	3	4	2	3	2	1	2	2
Mustelidae	Martes	americana	2	2	3	2	1	2	4	4	3	2	3	4	2	1	2	2
Mustelidae	Martes	flavigula	2	3	2	2	1	2	4	4	3	2	3	3	2	1	2	3
Mustelidae	Martes	foina	2	2	2	2	1	2	4	4	4	1	3	4	2	1	2	3
Mustelidae	Martes	martes	2	3	2	2	1	2	4	4	3	2	3	4	2	1	2	2
Mustelidae	Martes	melampus	2	3	2	2	1	2	4	4	3	2	2	4	2	1	2	3
Mustelidae	Martes	pennanti	2	3	3	2	1	2	4	4	3	1	3	4	2	1	2	3
Mustelidae	Martes	zibellina	2	3	2	2	1	2	4	4	3	2	2	4	2	1	2	2
Mustelidae	Meles	meles	1	2	2	1	1	2	2	4	3	3	1	4	1	1	2	2
Mustelidae	Mellivora	capensis	2	2	2	1	1	1	4	4	4	1	3	5	2	1	2	4
Mustelidae	Melogale	everetti	1	3	2	1	1	2	3	4	3	2	2	3	2	1	2	2
Mustelidae	Melogale	moschata	1	3	3	1	2	2	3	4	3	2	3	3	2	1	2	2
Mustelidae	Melogale	orientalis	2	4	2	1	1	2	1	4	3	2	2	3	2	1	2	2
Mustelidae	Melogale	personata	1	3	2	1	1	2	3	4	3	3	2	3	2	1	2	2
Mustelidae	Mustela	africana	2	2	2	2	1	2	4	4	3	1	2	5	2	1	2	3
Mustelidae	Mustela	altaica	2	2	2	3	2	2	4	4	3	1	3	5	2	1	2	3
Mustelidae	Mustela	erminea	2	2	2	2	1	2	4	4	3	1	2	5	2	1	2	3
Mustelidae	Mustela	eversmannii	2	3	2	2	1	2	4	4	4	1	3	5	2	1	2	3
Mustelidae	Mustela	felipei	2	1	2	2	1	2	4	4	3	1	3	5	2	1	2	3
Mustelidae	Mustela	frenata	2	2	2	2	1	2	4	4	3	2	2	5	2	1	2	3
Mustelidae	Mustela	kathiah	2	3	2	3	2	2	4	4	3	2	2	5	2	1	2	3
Mustelidae	Mustela	lutreola	2	2	2	2	2	2	4	4	3	1	2	5	2	1	2	3
Mustelidae	Mustela	lutreolina	2	2	2	3	2	2	4	4	4	1	3	5	2	1	2	3
Mustelidae	Mustela	nigripes	2	2	2	1	2	1	4	4	4	1	3	5	2	1	2	3
Mustelidae	Mustela	nivalis	2	2	2	2	2	2	4	4	3	1	3	5	2	1	2	3
Mustelidae	Mustela	nudipes	2	2	2	2	1	3	4	4	3	2	3	5	2	1	2	3
Mustelidae	Mustela	putorius	2	3	2	2	1	2	4	4	3	2	2	5	2	1	2	3
Mustelidae	Mustela	sibirica	2	4	2	2	1	2	4	4	4	1	3	5	2	1	2	3
Mustelidae	Mustela	vison	2	2	2	2	1	2	4	4	3	3	2	5	2	1	2	3
Mustelidae	Poecilogale	albinucha	2	2	1	2	1	2	4	4	3	1	3	5	2	1	2	4
Mustelidae	Pteronura	brasiliensis	2	2	2	1	1	2	1	4	3	3	2	3	2	1	2	2
Mustelidae	Taxidea	taxus	2	2	2	1	1	2	1	3	3	3	3	4	1	1	2	2
Mustelidae	Vormela	peregusna	2	2	1	2	1	2	3	4	3	2	3	3	2	1	2	3
Nandiniidae	Nandinia	binotata	2	4	3	1	2	1	4	4	4	1	3	3	3	1	2	3
Prionodontidae	Prionodon	linsang	2	4	3	3	2	3	4	4	4	1	4	4	3	1	2	3
Prionodontidae	Prionodon	pardicolor	2	3	3	3	2	3	4	4	4	1	4	4	3	1	2	4
Procyonidae	Bassaricyon	alleni	1	1	3	1	2	1	2	1	2	3	1	2	1	2	1	1
Procyonidae	Bassaricyon	gabbi	1	2	3	1	2	1	2	1	2	4	1	2	1	2	1	1
Procyonidae	Bassaricyon	pauli	1	2	3	1	2	1	2	1	2	4	1	2	1	2	1	1
Procyonidae	Bassariscus	astutus	2	3	3	2	2	2	3	3	3	1	3	3	2	2	2	2
Procyonidae	Bassariscus	sumichrasti	2	2	3	1	2	1	3	3	3	3	3	3	2	2	2	2
Procyonidae	Nasua	narica	1	5	3	1	2	1	2	1	2	4	2	3	1	2	2	1
Procyonidae	Nasua	nasua	1	4	3	1	2	1	2	1	2	3	1	2	1	2	2	1
Procyonidae	Nasuella	olivacea	1	5	3	2	2	2	2	1	2	3	1	3	1	2	2	1
Procyonidae	Potos	flavus	1	3	2	1	1	1	1	1	1	4	2	1	1	2	2	1
Procyonidae	Procyon	cancrivorus	1	3	3	1	1	1	1	1	3	3	1	3	1	2	1	1
Procyonidae	Procyon	gloveralleni	1	3	3	1	2	1	1	1	3	3	1	3	1	2	2	1
Procyonidae	Procyon	insularis	1	2	3	1	1	1	1	1	3	3	1	3	1	2	2	1
Procyonidae	Procyon	lotor	1	3	3	1	1	1	1	1	3	3	1	3	1	2	2	1
Procyonidae	Procyon	maynardi	1	3	3	1	2	1	1	1	3	3	1	3	1	2	2	1
Procyonidae	Procyon	pygmaeus	1	2	3	1	2	1	1	1	3	3	1	3	1	2	2	1
Ursidae	Ailuropoda	melanoleuca	2	3	2	2	1	2	1	1	3	4	1	3	1	2	2	1
Ursidae	Helarctos	malayanus	1	1	1	1	1	1	2	4	3	4	1	4	1	2	2	2
Ursidae	Melursus	ursinus	1	3	3	1	2	2	2	4	3	4	1	4	1	2	2	2
Ursidae	Tremarctos	ornatus	1	4	1	1	1	1	2	4	3	4	1	4	1	2	2	2
Ursidae	Ursus	americanus	1	3	0	1	1	2	2	2	3	4	2	3	1	2	2	1
Ursidae	Ursus	arctos	1	2	0	1	1	1	3	2	2	4	2	2	1	2	2	1
Ursidae	Ursus	maritimus	2	2	0	1	1	1	3	2	3	4	1	4	1	2	2	2
Ursidae	Ursus	thibetanus	1	3	0	1	1	1	3	2	3	4	1	4	1	2	2	2
Viverridae	Arctictis	binturong	1	4	3	1	2	1	2	1	1	3	2	3	1	1	1	3
Viverridae	Arctogalidia	trivirgata	2	4	3	1	2	1	2	1	3	4	1	3	1	2	2	2
Viverridae	Civettictis	civetta	1	2	3	1	2	2	3	3	3	2	2	3	2	2	1	2
Viverridae	Cynogale	bennettii	2	4	3	3	2	3	2	2	2	4	1	3	1	2	2	2
Viverridae	Diplogale	hosei	2	4	3	2	2	3	3	3	2	3	2	3	3	2	2	2
Viverridae	Genetta	abyssinica	1	4	3	2	2	3	4	3	3	1	3	3	3	1	2	2
Viverridae	Genetta	angolensis	2	2	2	2	2	3	4	4	3	2	3	3	3	1	2	2
Viverridae	Genetta	genetta	2	2	3	2	2	3	4	3	3	3	3	3	3	2	2	2
Viverridae	Genetta	maculata	2	2	2	2	2	3	4	3	3	2	3	3	3	1	2	2
Viverridae	Genetta	servalina	2	3	2	2	2	3	4	3	3	2	3	3	3	1	2	2
Viverridae	Genetta	therryi	2	2	3	1	2	2	4	4	3	2	3	3	3	1	2	2
Viverridae	Genetta	tigrina	2	2	2	2	2	3	4	3	3	2	4	3	3	1	2	3
Viverridae	Genetta	victoriae	1	3	2	2	2	2	4	3	3	2	3	3	3	1	2	2
Viverridae	Hemigalus	derbyanus	1	4	3	1	2	3	3	2	2	3	1	2	1	2	2	2
Viverridae	Paguma	larvata	1	4	2	1	2	1	3	3	3	3	1	3	2	1	1	2
Viverridae	Paradoxurus	hermaphroditus	1	3	3	1	2	1	3	3	3	3	2	3	2	1	1	1
Viverridae	Paradoxurus	jerdoni	1	3	3	1	2	1	3	3	2	3	1	3	2	1	1	1
Viverridae	Paradoxurus	zeylonensis	1	3	3	1	2	1	3	3	3	3	1	3	2	1	1	1
Viverridae	Poiana	richardsonii	2	3	2	2	2	3	4	4	3	2	4	4	3	1	2	3
Viverridae	Viverra	megaspila	1	3	3	2	2	3	4	3	3	2	3	3	2	2	2	2
Viverridae	Viverra	tangalunga	1	3	3	2	2	2	4	4	2	1	3	3	3	2	2	2
Viverridae	Viverra	zibetha	1	4	3	2	2	2	4	3	3	2	3	3	2	2	2	2
Viverridae	Viverricula	indica	1	2	3	2	2	2	4	3	3	2	3	3	2	2	2	2

## Sheet: MST All
Bushland	Desert	Grassland	Temperate forest	Tropical forest	Woodland
0.0175905	0.00836308	0.0867705	0.0867705	0.00824174	0.0175904
0.00836303	0.0172367	0.0175904	0.0172367	0.0253943	0.00836303
0.0172367	0.0233302	0.00836305	0.0378484	0.0175905	0.0172366
0	0	0.0172367	0.046294	0.00836302	0.0233302
0.00709802	0.0223194	0.0378484	0.0214859	0.0172367	0
0.0296937	0.0302934	0	0.0214859	0.0172265	0.0223194
0.0175905	0.0296937	0	0.0236613	0.0236614	0
0.0223194	0	0.0335095	0	0	0.00709806
0.0223194	0.0272705	0.0296937	0.0217061	0.0238791	0.0296938
0.0444743	0	0.0175904	0.0576621	0.0214859	0
0.0217061	0.0223194	0.0451397	0.0148589	0.0296937	0
0.0217061	0.0233596	0	0.00843123	0	0
0.0500335	0	0	0.00843123	0.00433498	0.0175904
0.0500335	0	0.0591623	0.0339006	0.0175905	0
0	0	0.0324799	0.0984244	0	0.0223194
0.0535285	0.0444743	0.0618333	0	0	0
0.0485304	0.0217061	0.0324799	0.0134803	0	0
0.03662	0.0217061	0.0339006	0.0138701	0.0217061	0.0444742
0	0.0215899	0.0485304	0.0984244	0.0232732	0.0217061
0	0.0247885	0.0485304	0.0762028	0.0217061	0.014859
0.0434284	0.0215899	0	0.0696312	0.02159	0.02159
0.0165177	0	0.0435866	0.124011	0	0.0284899
0.0180962	0.0247885	0.0214593	0.0652684	0	0.02159
0.00709802	0	0.0507016	0.0288952	0.0271908	0
0.036565	0	0.0138701	0.0500295	0	0
0.0507016	0.0232733	0.0296937	0.0156999	0	0
0.0481177	0.0339006	0.0507016	0.0286749	0.0339006	0
0.0296937	0.0272908	0.0798963	0.0156999	0	0.00843123
0.0507016	0	0.109376	0.0372729	0.0256357	0.00843123
0.0401752	0.0335618	0.0613168	0.0288952	0.0335618	0.0339006
0.0564826	0.0485304	0.0435866	0.0236163	0.0485304	0.0272908
0.0620832	0.0335618	0.124011	0.0305224	0.0335618	0
0.0988063	0	0.0652684	0.0207163	0	0.0335619
0.03662	0.0165176	0.0365112	0.0454112	0	0.0485304
0.109376	0.0214593	0.0380947	0.0236163	0.02159	0.0335619
0.0435865	0.0202019	0.0803685	0.0134803	0.0271908	0
0.0557957	0.0173154	0.0211907	0.0138701	0.0256357	0
0.0557957	0.0296937	0.0214593	0.0380947	0	0.0291711
0.0315223	0.081137	0.0788417	0.0172367	0	0.0175804
0.0803684	0.0620832	0.0236163	0.29834	0	0.067408
0.0988063	0.0988063	0.0335095	0.0818668	0.034844	0.0165178
0.116779	0.0366201	0.0454112	0.124011	0.0380404	0.00709806
0.0803684	0.0821404	0.0236163	0.0818668	0.00805354	0.0320556
0.0217307	0.00494373	0.0138701	0.0696312	0.0111557	0.0219411
0.00836303	0.0295807	0.0380947	0.0378484	0.0209801	0.0507016
0.20013	0	0.00836305	0.0207163	0.0197843	0.0385579
0.0180962	0.0622283	0.20013		0.00458654	0.0296938
0.0165177	0.00494373	0.152172		0.00716501	0.0284999
0.0217307	0.0762028	0.124011		0.0346164	0.0401752
0.0288527	0.0399095	0.0443854		0.0173155	0.0175804
0.036565	0.0302934	0.0378484		0.0146138	0.048379
	0.0215294	0.0211907		0.0100443	0.0620832
	0.0288953	0.0288527		0.00458654	0.0988064
	0.0182405	0.0319864		0.0366865	0.03662
	0.0326927			0.0296937	0.0821404
	0.0214593			0.0547051	0.00494375
	0.0288953			0.0502328	0.0386628
	0.0942045			0.0406589	0.038149
	0.0122166			0.0232542	0
	0.0122166			0.0949129	0.00494375
	0.0173154			0.0988063	0.0435865
	0.0454111			0.0596909	0.124012
	0.019674			0.0522017	0.0385579
	0.0601574			0.0385374	0.0184658
	0.0182405			0.0406589	0.0399095
	0.0399095			0.0218133	0.023674
	0.00836308			0.0270912	0.0181064
	0.069296			0.0246329	0.0182404
	0.00645264			0.0557957	0.0326928
	0.00645264			0.0549958	0.0184658
	0.0167882			0.00805354	0.0416098
	0.0167882			0.038558	0.023674
	0.115173			0.0467407	0.038149
	0.0297793			0.0215294	0.0942044
	0.0165176			0.0719238	0.0305224
				0.0182405	0.0320556
				0.0246329	0.0134804
				0.0306115	0.0752139
				0.0346164	0.0182404
				0.0593471	0.0399095
				0	0.0217306
				0.0988063	0.00836303
				0.0172265	0.049491
				0.0218133	0.049491
				0.0100443	0.133821
				0.0151279	0.00645261
				0.0288726	0.00645261
				0.00433498	0.124012
				0.107859	0.131099
				0.0593471	0.0219411
				0.0182405	0.0165178
				0.0217306	0.0217306
				0.054486	0.036565
				0.054486
				0.0321878
				0.0612584
				0.00836302
				0.0246668
				0.0372957
				0.0494911
				0.0612584
				0.00645265
				0.00645265
				0.10626
				0.0484353
				0.137156
				0.0167883
				0.0167883
				0.0297793
				0.0502328
				0.00824174
				0.0405812
				0.0268189
				0.0151279
				0.0115495
				0.0116366
				0.0140459
				0.0115495
				0.0405812
				0.0111557
				0.0197843
				0.00894391
				0.0140459
				0.0248109
				0.0335986
				0.0232542
				0.0253943

## Sheet: MST Old World
0.0189878	0.0189879	0.0189878	0.0264639	0.0335986	0.0189879
0.0444743	0.0233595	0.0591622	0.0618333	0.0217061	0.0444744
0.0217061	0.0444743	0.0618332	0.0984244	0.0217061	0.0217061
0.0217061	0.0217061	0.0618332	0.0134804	0.02159	0.0148588
0.0500336	0.0217061	0.0485304	0.05472	0.0485304	0.02159
0.0485304	0.0215899	0.0485304	0.0984244	0.0485304	0.02159
0.03662	0.0215899	0.113711	0.17527	0.0988064	0.0485303
0.0988064	0.0485303	0.0226711	0.0803145	0.0988064	0.03662
0.0988064	0.03662	0.0189878	0.0378485	0.0349319	0.0988063
0.0226711	0.0988063	0.0376434	0.0207163	0.0296937	0.0942046
0.0189878	0.0942045	0.0296937	0.0934637	0.0236614	0.0226711
0.00709797	0.0189879	0.0609231	0.0378485	0	0.0189879
0.0296937	0.0302934	0.0443854	0.0236613	0.0348439	0.00709805
0.0694994	0.0296937	0.036565	0.0236613	0.0380403	0.0296937
0.0500336	0.0223194	0.0507017	0.0264639	0.00805359	0.0223194
0	0	0.0481176	0.101561	0.0111557	0.0223194
0.0434284	0.0284898	0.0296937	0.103625	0.02098	0.0284898
0.0165177	0.0165176	0.0507017	0.0286749	0.0197842	0.0291712
0.0180961	0.0231894	0.0798963	0.027846	0.0346165	0.0175805
0.00709797	0.0296937	0.11983	0.103625	0.0296937	0.12565
0.036565	0.12931	0.220454	0.0236164	0.054705	0.0165177
0.0507016	0.0620832	0.0376434	0.0207163	0.0502328	0.00709805
0.0481177	0.03662	0.11983	0.0236164	0.0406589	0.0320556
0.0296937	0.0821405	0.0443854	0.0134804	0.0232541	0.021941
0.0507016	0.0302934	0.0803145	0.0818668	0.094913	0.0507016
0.0401753	0.0215295	0.0288527	0.0818668	0.0557957	0.0481176
0.0564827	0.0165176	0.0288527		0.0549958	0.0296937
0.0620831	0.0233302	0.036565		0.0215295	0.0284999
0.03662	0.0223194			0.0306115	0.0401752
0.119829	0			0.107859	0.0175805
0.0557957	0.0202019			0.0217307	0.048379
0.0557957	0.0215295			0.0268188	0.0620832
0.0315223	0.0821405			0.0151278	0.03662
0.119829	0.103625			0.0115495	0.0821405
0.116779	0.0122165			0.0116365	0.17527
0.0217307	0.0122165			0.0140459	0.023674
0.0180961	0.019674			0.0115495	0.0181064
0.0165177	0.0678821			0.0140459	0.0458793
0.0217307	0.116502			0.00824187	0.0752138
0.0288527	0.116502			0.0172266	0.0217307
0.036565				0.0236614	0.021941
				0	0.0165177
				0	0.0217307
				0.0232732	0.036565
				0	0.0233302
				0	0
				0	0.00843131
				0.02159	0.00843131
				0.0645725	0
				0.032658	0.0458793
				0	0.0416098
				0.00458659	0.023674
				0.0113972	0.103625
				0.0215295	0.0320556
				0.0146137	0.0134803
				0.0273311	0.0837996
				0.00458659	0.229529
				0.0366865
				0.0406589
				0.0246329
				0.00805359
				0.0246329
				0.0346165
				0.0885572
				0
				0.0172266
				0.0348439
				0.0151278
				0.0288725
				0.0113972
				0.0544859
				0.0544859
				0.140608
				0.0484354
				0.137156
				0.0484354
				0.0502328
				0.00824187
				0.0405813
				0.0405813
				0.0111557
				0.0197842
				0.00894384
				0.0248109
				0.0335986
				0.0232541
				0.0393548

## Sheet: MST New World
0.0272705	0.0272705	0.0272706	0.0272706	0.0272706	0.0272706
0.108816	0.0324799	0.108816	0.108816	0.0348036	0.0348036
0.188573	0.0582244	0.0762028	0.0762028	0.0582245	0.030377
0.0172367	0.030377	0.0643397	0.0643397	0.030377	0.0335619
0.0451397	0.0335618	0.0867705	0.0867705	0.0335618	0.0335619
0.108816	0.0335618	0.0172367	0.0172367	0.0335618	0.0386628
0.188981	0.0295807	0.0865479	0.046294	0.0596909	0.00494375
0.0172367	0.00494373	0.0451397	0.046294	0.0522017	0.0762028
0.361405	0.0762028	0	0.0451397	0.0418809	0.0467407
	0.0660596	0.0339006	0	0.0467407	0.0467407
	0.0182405	0.0339006	0.0339006	0.0467407	0.0182404
	0.0643397	0.0762028	0.0339006	0.0182405	0.0660596
	0.0756578	0.0652684	0.0762028	0.0660595	0.049491
	0.0172367	0.0380947	0.0652684	0.0838267	0.133821
	0.0865479	0.0726478	0.0380947	0.0372957	0.0172366
	0.0451397	0.0507019	0.0726478	0.0612584	0.0865479
	0	0.0236163	0.0507019	0.0172367	0.0451397
	0.0324799	0.0454112	0.0236163	0.0525731	0
	0.0339006	0.0236163	0.0454112	0.0451396	0.0663805
	0.0622283	0.0768235	0.0236163	0.0663805	0.0386628
	0.00494373	0.0380947	0.0768235	0.0385373	0.00494375
	0.0295807	0.0172367	0.0380947	0.0385373	0.0968223
	0.0507019	0.34158	0.0172367	0.0182405	0.0182404
	0.0236164	0.152172	0.34158	0.0172367	0.0172366
	0.0454111	0.152172	0.0818668	0.0384667	0.0756578
	0.0236164	0	0.131099	0.0167883	0.131099
	0.0668995		0.0818668	0.0514649	0.131099
	0.0182405			0	0
	0.0172367			0	0
	0.0756578			0	0
	0.0167882			0.0877636	0
	0.115173			0	0
	0			0.030377	0
	0			0.0719238	0.030377
	0.030377			0.0719238	0
	0			0.0372957	0
	0			0.0612584	0.0609308
	0.0167882			0.049491	0.049491
				0.0167883

## Sheet: Bushland
Family	Genus	Species	-10-0	0-5	5-10	10-15	15-20	20-25	25-30	0-300	300-600	600-900	900-1200	1200-1500	1500-2100	2100-	Biotope	Biotope-1	Biotope-2	Biotope-3	Biotope-4	Biotope-5	Biotope-6	Continent	Continent 3_1	Continent_1	Continent_2	Var 1	Var 2	Var 3	Var 4	Var 5	Var 6	Var 7	Var 8	Var 9	Var 10	Var 11	Var 12	Var 13	Var 14	Var 15	Var 16	Var 17	Va_3	Va_4	Va_5	Va_6	Va_7
Canidae	Canis	adustus				X	X	X	X	X	X	X	X	X			Bushland		Grassland		Tropical forest	Wooded grassland	Woodland	Africa				1	5	3	3	2	3	4	4	3	1	3	4	2	2	2	2	2	0.086851	0.20217	-0.18639	0.035791	-0.063608
Canidae	Canis	aureus			X	X	X	X	X	X	X	X	X	X	X	X	Bushland	Desert	Grassland		Tropical forest		Woodland	Africa	Eurasia			1	4	3	3	2	2	4	4	3	1	3	4	2	2	2	2	2	0.072797	0.17019	-0.17889	-0.002222	-0.010556
Canidae	Canis	latrans	X	X	X	X	X	X	X	X	X	X	X	X		X	Bushland	Desert	Grassland	Temperate forest	Tropical forest		Woodland			North America		1	4	3	3	2	3	4	4	3	1	3	4	2	2	2	2	2	0.068608	0.18871	-0.18743	-0.001333	-0.011088
Canidae	Canis	mesomelas					X	X	X	X	X	X	X				Bushland	Desert	Grassland				Woodland	Africa				1	4	3	3	2	3	4	4	3	1	3	4	2	2	2	2	2	0.068608	0.18871	-0.18743	-0.001333	-0.011088
Canidae	Lycaon	pictus					X	X	X	X	X	X	X	X			Bushland	Desert	Grassland			Wooded grassland	Woodland	Africa				1	3	3	2	1	2	4	4	3	1	3	4	2	1	2	2	3	-0.027344	0.01776	-0.22683	-0.024628	0.021002
Canidae	Otocyon	megalotis					X	X	X	X	X	X					Bushland	Desert	Grassland		Tropical forest		Woodland	Africa				1	2	3	2	2	2	3	3	2	3	2	3	2	3	2	2	1	0.29511	0.089496	0.010317	-0.041756	0.11386
Canidae	Urocyon	cinereoargenteus		X	X	X	X	X	X	X	X	X	X	X	X	X	Bushland	Desert	Grassland	Temperate forest	Tropical forest		Woodland			North America	South America	1	4	3	2	2	2	4	4	3	1	3	4	2	2	2	2	1	0.075045	0.21521	-0.064503	-0.001462	-0.008013
Canidae	Vulpes	chama				X	X	X		X	X	X	X				Bushland	Desert					Woodland	Africa				1	5	3	3	2	3	4	4	3	1	3	4	2	2	2	2	1	0.08483	0.27164	-0.10642	0.021901	-0.077887
Canidae	Vulpes	velox			X	X	X	X		X	X	X					Bushland	Desert	Grassland	Temperate forest			Woodland			North America		1	4	3	3	2	3	4	4	3	1	3	4	2	2	2	2	1	0.066127	0.25946	-0.10567	-0.016382	-0.024497
Felidae	Acinonyx	jubatus			X	X	X	X	X	X	X	X	X	X			Bushland	Desert	Grassland			Wooded grassland	Woodland	Africa	Eurasia			2	2	1	3	1	3	4	5	5	1	5	5	4	0	2	5	4	-0.34034	-0.14137	-0.1673	0.014803	0.005431
Felidae	Caracal	caracal				X	X	X	X	X	X	X		X			Bushland	Desert	Grassland	Temperate forest	Tropical forest	Wooded grassland	Woodland	Africa	Eurasia			2	3	1	2	1	2	4	4	5	1	5	5	4	0	2	5	2	-0.34452	-0.065422	0.012075	0.079169	-0.033258
Felidae	Felis	chaus			X	X	X	X	X	X	X	X	X	X	X	X	Bushland	Desert			Tropical forest	Wooded grassland	Woodland	Africa	Eurasia			2	2	1	2	1	3	4	4	5	1	5	5	4	0	2	5	2	-0.36584	-0.061346	0.003252	0.044407	0.016587
Felidae	Felis	nigripes					X			X	X	X					Bushland	Desert					Woodland	Africa				2	3	1	3	1	3	4	5	5	1	5	5	4	0	2	5	1	-0.34646	0.044591	0.050322	0.009872	-0.077627
Felidae	Felis	silvestris			X	X	X	X	X	X	X	X	X	X	X		Bushland	Desert	Grassland	Temperate forest	Tropical forest	Wooded grassland	Woodland	Africa	Eurasia			2	3	1	2	1	2	4	4	5	1	5	5	4	0	2	5	1	-0.35563	-0.004595	0.092866	0.066793	-0.046283
Felidae	Leptailurus	serval					X	X	X		X	X	X	X	X		Bushland	Desert		Temperate forest	Tropical forest	Wooded grassland	Woodland					2	2	1	2	1	3	4	4	5	1	5	5	4	0	2	5	2	-0.36584	-0.061346	0.003252	0.044407	0.016587
Felidae	Lynx	rufus		X	X	X	X	X	X	X	X	X	X	X			Bushland	Desert	Grassland	Temperate forest	Tropical forest		Woodland			North America		2	1	1	2	1	2	4	4	5	1	5	5	4	0	2	5	2	-0.39897	-0.10339	0.018676	0.008422	0.070819
Felidae	Panthera	leo			X		X	X	X	X	X	X	X	X	X		Bushland	Desert	Grassland		Tropical forest	Wooded grassland	Woodland	Africa	Eurasia			2	3	1	2	1	2	4	4	5	1	5	5	4	0	2	5	5	-0.3138	-0.23359	-0.21129	0.11339	0.002753
Felidae	Panthera	pardus		X	X	X	X	X	X	X	X	X	X	X	X	X	Bushland	Desert	Grassland	Temperate forest	Tropical forest	Wooded grassland	Woodland	Africa	Eurasia			2	2	1	2	1	2	4	4	5	1	5	5	4	0	2	5	4	-0.34876	-0.19993	-0.13981	0.069703	0.040582
Felidae	Profelis	aurata					X	X	X			X	X	X	X		Bushland				Tropical forest			Africa				2	2	1	2	1	3	4	4	5	1	5	5	4	0	2	5	2	-0.36584	-0.061346	0.003252	0.044407	0.016587
Felidae	Puma	concolor		X	X	X	X	X	X	X	X	X	X	X	X	X	Bushland	Desert	Grassland	Temperate forest	Tropical forest		Woodland			North America	South America	2	2	1	2	1	2	4	4	5	1	5	5	4	0	2	5	4	-0.34876	-0.19993	-0.13981	0.069703	0.040582
Herpestidae	Atilax	paludinosus					X	X	X		X	X	X	X	X		Bushland		Grassland		Tropical forest	Wooded grassland	Woodland	Africa				2	3	2	1	1	2	3	3	3	3	3	3	2	2	2	2	1	0.13619	-0.02813	0.10488	0.008743	-0.011639
Herpestidae	Cynictis	penicillata					X	X			X	X	X				Bushland	Desert					Woodland	Africa				1	4	2	1	1	2	3	3	2	2	3	3	3	2	2	2	1	0.1018	0.080023	0.041766	0.13186	-0.070425
Herpestidae	Dologale	dybowskii						X									Bushland							Africa				1	3	2	1	1	2	3	3	2	3	4	2	2	2	2	2	1	0.14505	0.014385	0.085619	0.092997	-0.032799
Herpestidae	Galerella	pulverulenta					X				X						Bushland			Temperate forest			Woodland	Africa				2	3	2	1	1	2	4	3	3	2	3	3	3	1	2	2	1	-0.027974	0.02483	0.093747	0.035618	0.011689
Herpestidae	Galerella	sanguinea					X	X	X		X	X	X	X	X		Bushland	Desert	Grassland		Tropical forest	Wooded grassland	Woodland	Africa				2	3	2	1	2	2	4	3	3	1	4	3	3	1	2	2	1	-0.086101	0.10873	0.049348	0.081135	0.076585
Herpestidae	Helogale	parvula					X	X			X	X	X	X			Bushland		Grassland		Tropical forest		Woodland	Africa				1	5	2	1	1	1	2	3	2	3	3	2	3	2	2	2	1	0.21686	-8.1e-05	0.12019	0.21325	-0.15731
Herpestidae	Herpestes	ichneumon				X		X	X		X	X		X	X		Bushland		Grassland	Temperate forest	Tropical forest	Wooded grassland	Woodland	Africa				2	3	2	1	2	2	4	4	3	2	3	3	3	1	2	2	2	-0.004656	-0.024673	-0.005515	0.011419	0.042961
Herpestidae	Ichneumia	albicauda					X	X	X	X	X	X	X	X			Bushland	Desert	Grassland		Tropical forest	Wooded grassland	Woodland	Africa				1	4	3	1	2	2	3	3	3	3	2	2	2	2	2	2	1	0.27395	0.068664	0.071625	0.081742	-0.002951
Herpestidae	Mungos	mungo					X	X	X	X	X	X	X	X	X		Bushland		Grassland		Tropical forest	Wooded grassland	Woodland	Africa				1	4	2	1	1	1	2	2	2	3	2	2	3	2	2	2	1	0.25561	-0.032778	0.12417	0.20521	-0.078355
Herpestidae	Paracynictis	selousi					X	X			X	X					Bushland				Tropical forest		Woodland	Africa				2	3	3	1	2	2	3	2	3	2	2	3	3	2	2	2	1	0.15766	0.07421	0.074549	0.087074	0.14134
Herpestidae	Suricata	suricata					X	X					X				Bushland	Desert					Woodland	Africa				1	3	2	1	1	1	2	2	2	3	3	2	3	2	2	2	1	0.19265	-0.051112	0.13681	0.18941	0.004714
Hyaenidae	Crocuta	crocuta					X	X	X		X	X	X				Bushland	Desert	Grassland	Temperate forest	Tropical forest	Wooded grassland	Woodland	Africa				2	3	3	1	1	2	4	4	5	1	5	5	4	0	2	5	4	-0.26151	-0.15438	-0.10276	0.11411	0.087059
Hyaenidae	Hyaena	hyaena			X	X	X	X	X	X	X	X	X			X	Bushland	Desert			Tropical forest		Woodland	Africa	Eurasia			1	3	3	1	1	2	4	4	3	3	4	4	4	0	2	4	3	-0.10812	-0.15459	-0.002908	0.1042	0.029421
Hyaenidae	Parahyaena	brunnea					X	X		X	X	X					Bushland	Desert					Woodland	Africa				2	2	1	1	2	1	4	4	4	1	4	5	4	0	2	5	3	-0.31811	-0.17989	-0.038687	0.059735	0.071209
Hyaenidae	Proteles	cristatus					X	X	X		X	X	X				Bushland	Desert	Grassland				Woodland	Africa				1	3	2	1	2	2	?	1	1	4	3	4	4	0	1	5	2	-0.010574	-0.23934	0.14281	0.32494	0.037016
Mephitidae	Spilogale	putorius				X	X	X	X	X	X	X		X		X	Bushland	Desert	Grassland	Temperate forest	Tropical forest		Woodland			North America	South America	1	3	2	2	1	1	3	4	3	3	3	3	1	1	2	2	1	0.095464	-0.0126	0.052221	-0.082633	-0.12185
Mustelidae	Aonyx	capensis					X	X	X		X	X	X	X	X		Bushland		Grassland	Temperate forest	Tropical forest		Woodland	Africa				2	1	2	1	1	1	1	4	3	4	1	3	2	1	2	2	2	0.18268	-0.34542	0.11304	-0.18009	0.055407
Mustelidae	Aonyx	congicus						X							X		Bushland				Tropical forest			Africa				2	1	2	1	1	1	2	3	3	4	1	3	2	1	2	2	3	0.18042	-0.40117	-0.012918	-0.11428	0.10497
Mustelidae	Ictonyx	striatus				X	X	X	X	X	X	X	X				Bushland	Desert	Grassland		Tropical forest		Woodland	Africa				2	3	2	2	1	2	4	4	3	2	3	3	2	1	2	3	1	-0.047653	0.049455	0.048734	-0.0555	-0.058026
Mustelidae	Lutra	maculicollis					X	X	X	X	X	X	X	X	X		Bushland		Grassland		Tropical forest	Wooded grassland	Woodland	Africa				2	1	2	1	1	1	3	4	3	3	2	3	2	1	2	2	1	0.04762	-0.13459	0.15844	-0.18862	0.073031
Mustelidae	Mellivora	capensis					X	X	X	X	X	X	X	X	X		Bushland	Desert	Grassland		Tropical forest	Wooded grassland	Woodland	Africa	Eurasia			2	2	2	1	1	1	4	4	4	1	3	5	2	1	2	4	2	-0.17439	-0.081303	-0.029395	-0.0788	0.046996
Mustelidae	Poecilogale	albinucha					X	X				X	X	X			Bushland				Tropical forest		Woodland	Africa				2	2	1	2	1	2	4	4	3	1	3	5	2	1	2	4	1	-0.21125	0.029506	0.005262	-0.11331	-0.045364
Mustelidae	Taxidea	taxus		X	X	X	X	X		X		X	X				Bushland	Desert	Grassland	Temperate forest	Tropical forest		Woodland			North America		2	2	2	1	1	2	1	3	3	3	3	4	1	1	2	2	2	0.092066	-0.20155	0.013718	-0.055176	0.016567
Nandiniidae	Nandinia	binotata					X	X	X			X	X	X	X		Bushland				Tropical forest		Woodland	Africa				2	4	3	1	2	1	4	4	4	1	3	3	3	1	2	3	1	-0.046558	0.097903	0.076409	0.054813	0.035503
Procyonidae	Bassariscus	astutus			X	X	X	X		X	X	X	X	X			Bushland	Desert	Grassland	Temperate forest	Tropical forest		Woodland			North America		2	3	3	2	2	2	3	3	3	1	3	3	2	2	2	2	1	0.079425	0.17529	-0.024121	0.011462	0.094627
Procyonidae	Procyon	lotor		X	X	X	X	X	X	X	X	X	X	X	X	X	Bushland	Desert	Grassland	Temperate forest	Tropical forest		Woodland			North America		1	3	3	1	1	1	1	1	3	3	1	3	1	2	2	1	1	0.45525	-0.046775	0.063337	0.067459	0.041628
Viverridae	Civettictis	civetta					X	X	X	X	X	X	X	X	X		Bushland		Grassland	Temperate forest		Wooded grassland	Woodland	Africa				1	2	3	1	2	2	3	3	3	2	2	3	2	2	1	2	2	0.16198	0.007994	-0.089267	0.005861	0.17275
Viverridae	Genetta	genetta				X	X	X	X	X	X	X	X	X			Bushland	Desert	Grassland	Temperate forest	Tropical forest		Woodland	Africa				2	2	3	2	2	3	4	3	3	3	3	3	3	2	2	2	1	0.11749	0.07486	0.068117	-0.014747	0.14134
Viverridae	Genetta	maculata					X	X	X			X	X	X	X		Bushland		Grassland		Tropical forest		Woodland	Africa				2	2	2	2	2	3	4	3	3	2	3	3	3	1	2	2	1	-0.028817	0.085354	0.041674	-0.014304	0.095822
Viverridae	Genetta	servalina					X	X	X			X		X	X		Bushland		Grassland		Tropical forest			Africa				2	3	2	2	2	3	4	3	3	2	3	3	3	1	2	2	1	-0.005974	0.10298	0.037249	0.027664	0.03429
Viverridae	Genetta	tigrina					X	X	X		X	X	X	X	X		Bushland		Grassland	Temperate forest	Tropical forest	Wooded grassland	Woodland	Africa				2	2	2	2	2	3	4	3	3	2	4	3	3	1	2	3	1	-0.086374	0.072166	0.061005	0.030278	0.092901
																																												0	A
																																												N	51
																																												Min	-0.39897
																																												Max	0.45525
																																												Sum	-1.63002
																																												Mean	-0.0319613
																																												Std. error	0.030517
																																												Variance	0.0474957
																																												Stand. dev	0.217935
																																												Median	-0.004656
																																												25 prcntil	-0.26151
																																												75 prcntil	0.11749
																																												Skewness	-0.247273
																																												Kurtosis	-0.85894
																																												Geom. mean	0
[truncated: 14 more columns]

## Sheet: Bushland Hamming
0	0.11765	0.058824	0.058824	0.35294	0.64706	0.23529	0.058824	0.11765	0.70588	0.70588	0.64706	0.70588	0.76471	0.64706	0.70588	0.76471	0.76471	0.64706	0.76471	0.64706	0.70588	0.70588	0.70588	0.64706	0.64706	0.52941	0.52941	0.76471	0.64706	0.70588	0.70588	0.58824	0.70588	0.6875	0.64706	0.64706	0.76471	0.64706	0.70588	0.58824	0.58824	0.64706	0.58824	0.47059	0.70588	0.52941	0.47059	0.58824	0.58824
0.11765	0	0.058824	0.058824	0.29412	0.58824	0.11765	0.17647	0.11765	0.76471	0.64706	0.70588	0.76471	0.70588	0.70588	0.64706	0.70588	0.70588	0.70588	0.70588	0.58824	0.58824	0.64706	0.64706	0.58824	0.70588	0.47059	0.41176	0.70588	0.58824	0.70588	0.64706	0.52941	0.70588	0.625	0.64706	0.64706	0.76471	0.58824	0.70588	0.58824	0.52941	0.58824	0.52941	0.41176	0.70588	0.47059	0.52941	0.64706	0.64706
0.058824	0.058824	0	0	0.35294	0.64706	0.17647	0.11765	0.058824	0.70588	0.70588	0.64706	0.70588	0.76471	0.64706	0.70588	0.76471	0.76471	0.64706	0.76471	0.64706	0.64706	0.70588	0.70588	0.64706	0.70588	0.52941	0.47059	0.70588	0.64706	0.70588	0.70588	0.58824	0.70588	0.6875	0.64706	0.64706	0.76471	0.64706	0.70588	0.58824	0.58824	0.64706	0.52941	0.47059	0.70588	0.52941	0.47059	0.58824	0.58824
0.058824	0.058824	0	0	0.35294	0.64706	0.17647	0.11765	0.058824	0.70588	0.70588	0.64706	0.70588	0.76471	0.64706	0.70588	0.76471	0.76471	0.64706	0.76471	0.64706	0.64706	0.70588	0.70588	0.64706	0.70588	0.52941	0.47059	0.70588	0.64706	0.70588	0.70588	0.58824	0.70588	0.6875	0.64706	0.64706	0.76471	0.64706	0.70588	0.58824	0.58824	0.64706	0.52941	0.47059	0.70588	0.52941	0.47059	0.58824	0.58824
0.35294	0.29412	0.35294	0.35294	0	0.58824	0.23529	0.35294	0.35294	0.76471	0.52941	0.64706	0.70588	0.52941	0.64706	0.58824	0.52941	0.58824	0.64706	0.58824	0.52941	0.64706	0.58824	0.47059	0.52941	0.70588	0.47059	0.58824	0.76471	0.64706	0.64706	0.52941	0.35294	0.70588	0.6875	0.41176	0.58824	0.58824	0.35294	0.58824	0.52941	0.35294	0.52941	0.58824	0.41176	0.64706	0.64706	0.58824	0.58824	0.52941
0.64706	0.58824	0.64706	0.64706	0.58824	0	0.47059	0.58824	0.58824	0.88235	0.82353	0.82353	0.88235	0.76471	0.82353	0.82353	0.82353	0.76471	0.82353	0.76471	0.47059	0.47059	0.41176	0.64706	0.58824	0.58824	0.70588	0.29412	0.58824	0.47059	0.64706	0.82353	0.70588	0.82353	0.8125	0.52941	0.76471	0.70588	0.64706	0.52941	0.82353	0.64706	0.64706	0.70588	0.35294	0.64706	0.35294	0.41176	0.52941	0.58824
0.23529	0.11765	0.17647	0.17647	0.23529	0.47059	0	0.17647	0.11765	0.82353	0.64706	0.70588	0.76471	0.58824	0.70588	0.64706	0.64706	0.64706	0.70588	0.64706	0.52941	0.52941	0.58824	0.58824	0.52941	0.64706	0.52941	0.35294	0.64706	0.52941	0.64706	0.64706	0.52941	0.70588	0.6875	0.52941	0.70588	0.76471	0.47059	0.64706	0.64706	0.41176	0.64706	0.47059	0.29412	0.64706	0.52941	0.41176	0.52941	0.52941
0.058824	0.17647	0.11765	0.11765	0.35294	0.58824	0.17647	0	0.058824	0.70588	0.76471	0.70588	0.64706	0.70588	0.70588	0.76471	0.76471	0.76471	0.70588	0.76471	0.58824	0.64706	0.64706	0.64706	0.58824	0.58824	0.58824	0.47059	0.70588	0.58824	0.64706	0.70588	0.58824	0.70588	0.75	0.58824	0.70588	0.76471	0.58824	0.64706	0.64706	0.52941	0.70588	0.52941	0.41176	0.64706	0.58824	0.41176	0.52941	0.52941
0.11765	0.11765	0.058824	0.058824	0.35294	0.58824	0.11765	0.058824	0	0.70588	0.76471	0.70588	0.64706	0.70588	0.70588	0.76471	0.76471	0.76471	0.70588	0.76471	0.58824	0.58824	0.64706	0.64706	0.58824	0.64706	0.58824	0.41176	0.64706	0.58824	0.64706	0.70588	0.58824	0.70588	0.75	0.58824	0.70588	0.76471	0.58824	0.64706	0.64706	0.52941	0.70588	0.47059	0.41176	0.64706	0.58824	0.41176	0.52941	0.52941
0.70588	0.76471	0.70588	0.70588	0.76471	0.88235	0.82353	0.70588	0.70588	0	0.29412	0.17647	0.11765	0.29412	0.17647	0.29412	0.29412	0.17647	0.17647	0.17647	0.82353	0.88235	0.88235	0.76471	0.76471	0.88235	0.82353	0.94118	0.88235	0.88235	0.88235	0.29412	0.70588	0.41176	0.8125	0.88235	0.82353	0.82353	0.76471	0.82353	0.58824	0.52941	0.76471	0.76471	0.82353	0.88235	0.94118	0.70588	0.70588	0.76471
0.70588	0.64706	0.70588	0.70588	0.52941	0.82353	0.64706	0.76471	0.76471	0.29412	0	0.11765	0.23529	0.058824	0.11765	0.058824	0.058824	0.11765	0.11765	0.11765	0.70588	0.82353	0.76471	0.64706	0.64706	0.88235	0.58824	0.88235	0.88235	0.76471	0.82353	0.17647	0.52941	0.41176	0.625	0.70588	0.70588	0.82353	0.52941	0.76471	0.52941	0.41176	0.70588	0.70588	0.64706	0.82353	0.88235	0.76471	0.76471	0.70588
0.64706	0.70588	0.64706	0.64706	0.64706	0.82353	0.70588	0.70588	0.70588	0.17647	0.11765	0	0.23529	0.17647	0	0.11765	0.17647	0.11765	0	0.11765	0.82353	0.88235	0.88235	0.76471	0.76471	0.88235	0.70588	0.94118	0.88235	0.88235	0.88235	0.29412	0.64706	0.35294	0.75	0.76471	0.70588	0.82353	0.64706	0.76471	0.47059	0.41176	0.70588	0.70588	0.76471	0.88235	0.88235	0.64706	0.64706	0.70588
0.70588	0.76471	0.70588	0.70588	0.70588	0.88235	0.76471	0.64706	0.64706	0.11765	0.23529	0.23529	0	0.17647	0.23529	0.29412	0.23529	0.29412	0.23529	0.29412	0.70588	0.82353	0.76471	0.64706	0.64706	0.82353	0.76471	0.88235	0.82353	0.76471	0.76471	0.29412	0.64706	0.47059	0.75	0.76471	0.82353	0.82353	0.64706	0.76471	0.64706	0.52941	0.82353	0.70588	0.70588	0.76471	1	0.70588	0.70588	0.64706
0.76471	0.70588	0.76471	0.76471	0.52941	0.76471	0.58824	0.70588	0.70588	0.29412	0.058824	0.17647	0.17647	0	0.17647	0.11765	0.058824	0.11765	0.17647	0.11765	0.64706	0.76471	0.70588	0.58824	0.58824	0.82353	0.64706	0.82353	0.82353	0.70588	0.76471	0.17647	0.52941	0.41176	0.6875	0.64706	0.76471	0.82353	0.47059	0.70588	0.58824	0.35294	0.76471	0.64706	0.58824	0.76471	0.94118	0.70588	0.70588	0.64706
0.64706	0.70588	0.64706	0.64706	0.64706	0.82353	0.70588	0.70588	0.70588	0.17647	0.11765	0	0.23529	0.17647	0	0.11765	0.17647	0.11765	0	0.11765	0.82353	0.88235	0.88235	0.76471	0.76471	0.88235	0.70588	0.94118	0.88235	0.88235	0.88235	0.29412	0.64706	0.35294	0.75	0.76471	0.70588	0.82353	0.64706	0.76471	0.47059	0.41176	0.70588	0.70588	0.76471	0.88235	0.88235	0.64706	0.64706	0.70588
0.70588	0.64706	0.70588	0.70588	0.58824	0.82353	0.64706	0.76471	0.76471	0.29412	0.058824	0.11765	0.29412	0.11765	0.11765	0	0.11765	0.11765	0.11765	0.11765	0.76471	0.82353	0.82353	0.70588	0.70588	0.88235	0.64706	0.88235	0.88235	0.82353	0.88235	0.23529	0.58824	0.41176	0.6875	0.76471	0.64706	0.76471	0.58824	0.70588	0.52941	0.41176	0.70588	0.70588	0.70588	0.88235	0.88235	0.76471	0.76471	0.76471
0.76471	0.70588	0.76471	0.76471	0.52941	0.82353	0.64706	0.76471	0.76471	0.29412	0.058824	0.17647	0.23529	0.058824	0.17647	0.11765	0	0.11765	0.17647	0.11765	0.70588	0.82353	0.76471	0.64706	0.64706	0.88235	0.64706	0.88235	0.88235	0.76471	0.82353	0.17647	0.52941	0.41176	0.6875	0.70588	0.76471	0.82353	0.52941	0.76471	0.58824	0.41176	0.76471	0.70588	0.64706	0.82353	0.94118	0.76471	0.76471	0.70588
0.76471	0.70588	0.76471	0.76471	0.58824	0.76471	0.64706	0.76471	0.76471	0.17647	0.11765	0.11765	0.29412	0.11765	0.11765	0.11765	0.11765	0	0.11765	0	0.76471	0.82353	0.82353	0.70588	0.70588	0.88235	0.70588	0.88235	0.88235	0.82353	0.88235	0.17647	0.58824	0.35294	0.75	0.76471	0.76471	0.82353	0.58824	0.76471	0.52941	0.35294	0.70588	0.70588	0.70588	0.88235	0.88235	0.70588	0.70588	0.76471
0.64706	0.70588	0.64706	0.64706	0.64706	0.82353	0.70588	0.70588	0.70588	0.17647	0.11765	0	0.23529	0.17647	0	0.11765	0.17647	0.11765	0	0.11765	0.82353	0.88235	0.88235	0.76471	0.76471	0.88235	0.70588	0.94118	0.88235	0.88235	0.88235	0.29412	0.64706	0.35294	0.75	0.76471	0.70588	0.82353	0.64706	0.76471	0.47059	0.41176	0.70588	0.70588	0.76471	0.88235	0.88235	0.64706	0.64706	0.70588
0.76471	0.70588	0.76471	0.76471	0.58824	0.76471	0.64706	0.76471	0.76471	0.17647	0.11765	0.11765	0.29412	0.11765	0.11765	0.11765	0.11765	0	0.11765	0	0.76471	0.82353	0.82353	0.70588	0.70588	0.88235	0.70588	0.88235	0.88235	0.82353	0.88235	0.17647	0.58824	0.35294	0.75	0.76471	0.76471	0.82353	0.58824	0.76471	0.52941	0.35294	0.70588	0.70588	0.70588	0.88235	0.88235	0.70588	0.70588	0.76471
0.64706	0.58824	0.64706	0.64706	0.52941	0.47059	0.52941	0.58824	0.58824	0.82353	0.70588	0.82353	0.70588	0.64706	0.82353	0.76471	0.70588	0.76471	0.82353	0.76471	0	0.29412	0.23529	0.23529	0.35294	0.41176	0.41176	0.35294	0.52941	0.35294	0.41176	0.64706	0.58824	0.82353	0.6875	0.35294	0.47059	0.41176	0.35294	0.29412	0.58824	0.52941	0.35294	0.64706	0.23529	0.47059	0.47059	0.41176	0.47059	0.41176
0.70588	0.58824	0.64706	0.64706	0.64706	0.47059	0.52941	0.64706	0.58824	0.88235	0.82353	0.88235	0.82353	0.76471	0.88235	0.82353	0.82353	0.82353	0.88235	0.82353	0.29412	0	0.29412	0.29412	0.47059	0.29412	0.47059	0.41176	0.35294	0.41176	0.35294	0.76471	0.70588	0.88235	0.6875	0.47059	0.64706	0.58824	0.52941	0.52941	0.70588	0.70588	0.52941	0.58824	0.47059	0.58824	0.47059	0.52941	0.47059	0.47059
0.70588	0.64706	0.70588	0.70588	0.58824	0.41176	0.58824	0.64706	0.64706	0.88235	0.76471	0.88235	0.76471	0.70588	0.88235	0.82353	0.76471	0.82353	0.88235	0.82353	0.23529	0.29412	0	0.47059	0.47059	0.29412	0.64706	0.29412	0.35294	0.52941	0.29412	0.70588	0.52941	0.82353	0.6875	0.47059	0.64706	0.58824	0.58824	0.47059	0.70588	0.70588	0.52941	0.82353	0.47059	0.52941	0.52941	0.64706	0.70588	0.64706
0.70588	0.64706	0.70588	0.70588	0.47059	0.64706	0.58824	0.64706	0.64706	0.76471	0.64706	0.76471	0.64706	0.58824	0.76471	0.70588	0.64706	0.70588	0.76471	0.70588	0.23529	0.29412	0.47059	0	0.17647	0.47059	0.17647	0.58824	0.58824	0.35294	0.47059	0.58824	0.58824	0.76471	0.6875	0.41176	0.47059	0.41176	0.23529	0.41176	0.52941	0.47059	0.35294	0.47059	0.41176	0.58824	0.58824	0.41176	0.23529	0.17647
0.64706	0.58824	0.64706	0.64706	0.52941	0.58824	0.52941	0.58824	0.58824	0.76471	0.64706	0.76471	0.64706	0.58824	0.76471	0.70588	0.64706	0.70588	0.76471	0.70588	0.35294	0.47059	0.47059	0.17647	0	0.58824	0.23529	0.52941	0.64706	0.35294	0.58824	0.58824	0.58824	0.58824	0.6875	0.52941	0.52941	0.47059	0.41176	0.47059	0.58824	0.52941	0.47059	0.41176	0.35294	0.64706	0.58824	0.41176	0.29412	0.23529
0.64706	0.70588	0.70588	0.70588	0.70588	0.58824	0.64706	0.58824	0.64706	0.88235	0.88235	0.88235	0.82353	0.82353	0.88235	0.88235	0.88235	0.88235	0.88235	0.88235	0.41176	0.29412	0.29412	0.47059	0.58824	0	0.64706	0.47059	0.17647	0.64706	0.11765	0.82353	0.70588	0.82353	0.75	0.47059	0.64706	0.52941	0.70588	0.52941	0.64706	0.76471	0.52941	0.64706	0.64706	0.52941	0.70588	0.52941	0.58824	0.58824
0.52941	0.47059	0.52941	0.52941	0.47059	0.70588	0.52941	0.58824	0.58824	0.82353	0.58824	0.70588	0.76471	0.64706	0.70588	0.64706	0.64706	0.70588	0.70588	0.70588	0.41176	0.47059	0.64706	0.17647	0.23529	0.64706	0	0.64706	0.70588	0.35294	0.58824	0.58824	0.58824	0.64706	0.5625	0.47059	0.41176	0.52941	0.29412	0.47059	0.47059	0.52941	0.41176	0.41176	0.47059	0.70588	0.52941	0.47059	0.29412	0.23529
0.52941	0.41176	0.47059	0.47059	0.58824	0.29412	0.35294	0.47059	0.41176	0.94118	0.88235	0.94118	0.88235	0.82353	0.94118	0.88235	0.88235	0.88235	0.94118	0.88235	0.35294	0.41176	0.29412	0.58824	0.52941	0.47059	0.64706	0	0.41176	0.35294	0.52941	0.76471	0.58824	0.82353	0.75	0.58824	0.70588	0.64706	0.70588	0.47059	0.82353	0.70588	0.58824	0.64706	0.35294	0.52941	0.29412	0.47059	0.64706	0.64706
0.76471	0.70588	0.70588	0.70588	0.76471	0.58824	0.64706	0.70588	0.64706	0.88235	0.88235	0.88235	0.82353	0.82353	0.88235	0.88235	0.88235	0.88235	0.88235	0.88235	0.52941	0.35294	0.35294	0.58824	0.64706	0.17647	0.70588	0.41176	0	0.52941	0.11765	0.82353	0.70588	0.82353	0.8125	0.52941	0.64706	0.58824	0.76471	0.47059	0.70588	0.82353	0.64706	0.64706	0.76471	0.52941	0.70588	0.64706	0.70588	0.70588
0.64706	0.58824	0.64706	0.64706	0.64706	0.47059	0.52941	0.58824	0.58824	0.88235	0.76471	0.88235	0.76471	0.70588	0.88235	0.82353	0.76471	0.82353	0.88235	0.82353	0.35294	0.41176	0.52941	0.35294	0.35294	0.64706	0.35294	0.35294	0.52941	0	0.52941	0.64706	0.64706	0.76471	0.75	0.58824	0.64706	0.64706	0.52941	0.47059	0.82353	0.70588	0.64706	0.52941	0.29412	0.52941	0.35294	0.41176	0.47059	0.41176
0.70588	0.70588	0.70588	0.70588	0.64706	0.64706	0.64706	0.64706	0.64706	0.88235	0.82353	0.88235	0.76471	0.76471	0.88235	0.88235	0.82353	0.88235	0.88235	0.88235	0.41176	0.35294	0.29412	0.47059	0.58824	0.11765	0.58824	0.52941	0.11765	0.52941	0	0.76471	0.64706	0.82353	0.6875	0.41176	0.64706	0.58824	0.64706	0.52941	0.64706	0.76471	0.58824	0.64706	0.64706	0.47059	0.76471	0.58824	0.64706	0.58824
0.70588	0.64706	0.70588	0.70588	0.52941	0.82353	0.64706	0.70588	0.70588	0.29412	0.17647	0.29412	0.29412	0.17647	0.29412	0.23529	0.17647	0.17647	0.29412	0.17647	0.64706	0.76471	0.70588	0.58824	0.58824	0.82353	0.58824	0.76471	0.82353	0.64706	0.76471	0	0.41176	0.41176	0.625	0.76471	0.70588	0.76471	0.58824	0.70588	0.52941	0.52941	0.70588	0.58824	0.64706	0.70588	0.82353	0.76471	0.82353	0.76471
0.58824	0.52941	0.58824	0.58824	0.35294	0.70588	0.52941	0.58824	0.58824	0.70588	0.52941	0.64706	0.64706	0.52941	0.64706	0.58824	0.52941	0.58824	0.64706	0.58824	0.58824	0.70588	0.52941	0.58824	0.58824	0.70588	0.58824	0.58824	0.70588	0.64706	0.64706	0.41176	0	0.52941	0.5625	0.58824	0.70588	0.70588	0.58824	0.64706	0.64706	0.58824	0.58824	0.70588	0.70588	0.52941	0.70588	0.70588	0.82353	0.76471
0.70588	0.70588	0.70588	0.70588	0.70588	0.82353	0.70588	0.70588	0.70588	0.41176	0.41176	0.35294	0.47059	0.41176	0.35294	0.41176	0.41176	0.35294	0.35294	0.35294	0.82353	0.88235	0.82353	0.76471	0.58824	0.82353	0.64706	0.82353	0.82353	0.76471	0.82353	0.41176	0.52941	0	0.6875	0.82353	0.70588	0.70588	0.76471	0.70588	0.41176	0.52941	0.76471	0.47059	0.76471	0.82353	0.82353	0.70588	0.70588	0.76471
0.6875	0.625	0.6875	0.6875	0.6875	0.8125	0.6875	0.75	0.75	0.8125	0.625	0.75	0.75	0.6875	0.75	0.6875	0.6875	0.75	0.75	0.75	0.6875	0.6875	0.6875	0.6875	0.6875	0.75	0.5625	0.75	0.8125	0.75	0.6875	0.625	0.5625	0.6875	0	0.75	0.75	0.8125	0.75	0.875	0.75	0.875	0.625	0.8125	0.75	0.75	0.625	0.875	0.8125	0.75
0.64706	0.64706	0.64706	0.64706	0.41176	0.52941	0.52941	0.58824	0.58824	0.88235	0.70588	0.76471	0.76471	0.64706	0.76471	0.76471	0.70588	0.76471	0.76471	0.76471	0.35294	0.47059	0.47059	0.41176	0.52941	0.47059	0.47059	0.58824	0.52941	0.58824	0.41176	0.76471	0.58824	0.82353	0.75	0	0.47059	0.52941	0.35294	0.29412	0.58824	0.52941	0.47059	0.58824	0.47059	0.41176	0.70588	0.52941	0.47059	0.41176
0.64706	0.64706	0.64706	0.64706	0.58824	0.76471	0.70588	0.70588	0.70588	0.82353	0.70588	0.70588	0.82353	0.76471	0.70588	0.64706	0.76471	0.76471	0.70588	0.76471	0.47059	0.64706	0.64706	0.47059	0.52941	0.64706	0.41176	0.70588	0.64706	0.64706	0.64706	0.70588	0.70588	0.70588	0.75	0.47059	0	0.17647	0.47059	0.23529	0.41176	0.58824	0.41176	0.58824	0.64706	0.52941	0.64706	0.70588	0.58824	0.58824
0.76471	0.76471	0.76471	0.76471	0.58824	0.70588	0.76471	0.76471	0.76471	0.82353	0.82353	0.82353	0.82353	0.82353	0.82353	0.76471	0.82353	0.82353	0.82353	0.82353	0.41176	0.58824	0.58824	0.41176	0.47059	0.52941	0.52941	0.64706	0.58824	0.64706	0.58824	0.76471	0.70588	0.70588	0.8125	0.52941	0.17647	0	0.52941	0.29412	0.52941	0.64706	0.47059	0.64706	0.58824	0.58824	0.64706	0.64706	0.52941	0.52941
0.64706	0.58824	0.64706	0.64706	0.35294	0.64706	0.47059	0.58824	0.58824	0.76471	0.52941	0.64706	0.64706	0.47059	0.64706	0.58824	0.52941	0.58824	0.64706	0.58824	0.35294	0.52941	0.58824	0.23529	0.41176	0.70588	0.29412	0.70588	0.76471	0.52941	0.64706	0.58824	0.58824	0.76471	0.75	0.35294	0.47059	0.52941	0	0.41176	0.47059	0.29412	0.52941	0.47059	0.41176	0.64706	0.70588	0.52941	0.35294	0.29412
0.70588	0.70588	0.70588	0.70588	0.58824	0.52941	0.64706	0.64706	0.64706	0.82353	0.76471	0.76471	0.76471	0.70588	0.76471	0.70588	0.76471	0.76471	0.76471	0.76471	0.29412	0.52941	0.47059	0.41176	0.47059	0.52941	0.47059	0.47059	0.47059	0.47059	0.52941	0.70588	0.64706	0.70588	0.875	0.29412	0.23529	0.29412	0.41176	0	0.47059	0.52941	0.47059	0.52941	0.52941	0.52941	0.58824	0.58824	0.52941	0.52941
0.58824	0.58824	0.58824	0.58824	0.52941	0.82353	0.64706	0.64706	0.64706	0.58824	0.52941	0.47059	0.64706	0.58824	0.47059	0.52941	0.58824	0.52941	0.47059	0.52941	0.58824	0.70588	0.70588	0.52941	0.58824	0.64706	0.47059	0.82353	0.70588	0.82353	0.64706	0.52941	0.64706	0.41176	0.75	0.58824	0.41176	0.52941	0.47059	0.47059	0	0.29412	0.47059	0.41176	0.70588	0.76471	0.76471	0.70588	0.58824	0.64706
0.58824	0.52941	0.58824	0.58824	0.35294	0.64706	0.41176	0.52941	0.52941	0.52941	0.41176	0.41176	0.52941	0.35294	0.41176	0.41176	0.41176	0.35294	0.41176	0.35294	0.52941	0.70588	0.70588	0.47059	0.52941	0.76471	0.52941	0.70588	0.82353	0.70588	0.76471	0.52941	0.58824	0.52941	0.875	0.52941	0.58824	0.64706	0.29412	0.52941	0.29412	0	0.52941	0.52941	0.47059	0.76471	0.76471	0.52941	0.47059	0.52941
0.64706	0.58824	0.64706	0.64706	0.52941	0.64706	0.64706	0.70588	0.70588	0.76471	0.70588	0.70588	0.82353	0.76471	0.70588	0.70588	0.76471	0.70588	0.70588	0.70588	0.35294	0.52941	0.52941	0.35294	0.47059	0.52941	0.41176	0.58824	0.64706	0.64706	0.58824	0.70588	0.58824	0.76471	0.625	0.47059	0.41176	0.47059	0.52941	0.47059	0.47059	0.52941	0	0.70588	0.58824	0.58824	0.58824	0.52941	0.47059	0.52941
0.58824	0.52941	0.52941	0.52941	0.58824	0.70588	0.47059	0.52941	0.47059	0.76471	0.70588	0.70588	0.70588	0.64706	0.70588	0.70588	0.70588	0.70588	0.70588	0.70588	0.64706	0.58824	0.82353	0.47059	0.41176	0.64706	0.41176	0.64706	0.64706	0.52941	0.64706	0.58824	0.70588	0.47059	0.8125	0.58824	0.58824	0.64706	0.47059	0.52941	0.41176	0.52941	0.70588	0	0.52941	0.64706	0.76471	0.47059	0.47059	0.47059
0.47059	0.41176	0.47059	0.47059	0.41176	0.35294	0.29412	0.41176	0.41176	0.82353	0.64706	0.76471	0.70588	0.58824	0.76471	0.70588	0.64706	0.70588	0.76471	0.70588	0.23529	0.47059	0.47059	0.41176	0.35294	0.64706	0.47059	0.35294	0.76471	0.29412	0.64706	0.64706	0.70588	0.76471	0.75	0.47059	0.64706	0.58824	0.41176	0.52941	0.70588	0.47059	0.58824	0.52941	0	0.58824	0.41176	0.29412	0.41176	0.35294
0.70588	0.70588	0.70588	0.70588	0.64706	0.64706	0.64706	0.64706	0.64706	0.88235	0.82353	0.88235	0.76471	0.76471	0.88235	0.88235	0.82353	0.88235	0.88235	0.88235	0.47059	0.58824	0.52941	0.58824	0.64706	0.52941	0.70588	0.52941	0.52941	0.52941	0.47059	0.70588	0.52941	0.82353	0.75	0.41176	0.52941	0.58824	0.64706	0.52941	0.76471	0.76471	0.58824	0.64706	0.58824	0	0.64706	0.58824	0.76471	0.70588
0.52941	0.47059	0.52941	0.52941	0.64706	0.35294	0.52941	0.58824	0.58824	0.94118	0.88235	0.88235	1	0.94118	0.88235	0.88235	0.94118	0.88235	0.88235	0.88235	0.47059	0.47059	0.52941	0.58824	0.58824	0.70588	0.52941	0.29412	0.70588	0.35294	0.76471	0.82353	0.70588	0.82353	0.625	0.70588	0.64706	0.64706	0.70588	0.58824	0.76471	0.76471	0.58824	0.76471	0.41176	0.64706	0	0.52941	0.58824	0.64706
0.47059	0.52941	0.47059	0.47059	0.58824	0.41176	0.41176	0.41176	0.41176	0.70588	0.76471	0.64706	0.70588	0.70588	0.64706	0.76471	0.76471	0.70588	0.64706	0.70588	0.41176	0.52941	0.64706	0.41176	0.41176	0.52941	0.47059	0.47059	0.64706	0.41176	0.58824	0.76471	0.70588	0.70588	0.875	0.52941	0.70588	0.64706	0.52941	0.58824	0.70588	0.52941	0.52941	0.47059	0.29412	0.58824	0.52941	0	0.17647	0.23529
0.58824	0.64706	0.58824	0.58824	0.58824	0.52941	0.52941	0.52941	0.52941	0.70588	0.76471	0.64706	0.70588	0.70588	0.64706	0.76471	0.76471	0.70588	0.64706	0.70588	0.47059	0.47059	0.70588	0.23529	0.29412	0.58824	0.29412	0.64706	0.70588	0.47059	0.64706	0.82353	0.82353	0.70588	0.8125	0.47059	0.58824	0.52941	0.35294	0.52941	0.58824	0.47059	0.47059	0.47059	0.41176	0.76471	0.58824	0.17647	0	0.058824
0.58824	0.64706	0.58824	0.58824	0.52941	0.58824	0.52941	0.52941	0.52941	0.76471	0.70588	0.70588	0.64706	0.64706	0.70588	0.76471	0.70588	0.76471	0.70588	0.76471	0.41176	0.47059	0.64706	0.17647	0.23529	0.58824	0.23529	0.64706	0.70588	0.41176	0.58824	0.76471	0.76471	0.76471	0.75	0.41176	0.58824	0.52941	0.29412	0.52941	0.64706	0.52941	0.52941	0.47059	0.35294	0.70588	0.64706	0.23529	0.058824	0
0.70588	0.76471	0.70588	0.70588	0.70588	0.58824	0.64706	0.64706	0.64706	0.70588	0.76471	0.64706	0.70588	0.70588	0.64706	0.76471	0.76471	0.70588	0.64706	0.70588	0.58824	0.58824	0.70588	0.35294	0.29412	0.70588	0.41176	0.70588	0.76471	0.52941	0.76471	0.82353	0.76471	0.64706	0.875	0.58824	0.64706	0.58824	0.35294	0.58824	0.64706	0.52941	0.58824	0.47059	0.52941	0.76471	0.64706	0.29412	0.11765	0.17647
0.058824		0.35294		0.47059		0.058824		0.29412		0.23529		0.17647		0.11765		0.11765		0.76471		0.29412		0.17647		0.64706		0.41176			0.76471			0.6875			0.17647			0.47059				0.52941
0.058824		0.64706		0.58824		0.70588		0.17647		0.17647		0.11765		0.11765		0		0.82353		0.29412		0.47059		0.47059		0.35294			0.64706			0.82353			0.47059			0.52941				0.64706
0.29412		0.17647		0.58824		0.76471		0.11765		0		0.058824		0.11765		0.76471		0.82353		0.47059		0.17647		0.17647		0.52941			0.82353			0.70588			0.23529			0.47059				0.76471
0.58824		0.11765		0.88235		0.70588		0.29412		0.11765		0.11765		0.11765		0.82353		0.70588		0.29412		0.58824		0.64706		0.76471			0.6875			0.70588			0.41176			0.52941				0.47059
0.11765		0.058824		0.82353		0.64706		0.17647		0.17647		0.17647		0.76471		0.82353		0.70588		0.47059		0.58824		0.11765		0.58824			0.41176			0.76471			0.58824			0.52941				0.47059
0.17647		0.70588		0.82353		0.70588		0.29412		0.11765		0.11765		0.82353		0.70588		0.88235		0.41176		0.35294		0.82353		0.82353			0.64706			0.70588			0.41176			0.52941				0.47059
0.11765		0.70588		0.88235		0.70588		0.29412		0		0.64706		0.82353		0.70588		0.70588		0.35294		0.47059		0.70588		0.75			0.58824			0.41176			0.58824			0.58824				0.47059
0.76471		0.64706		0.76471		0.76471		0.17647		0.11765		0.76471		0.70588		0.88235		0.88235		0.41176		0.58824		0.82353		0.58824			0.64706			0.52941			0.64706			0.58824				0.58824
0.64706		0.70588		0.82353		0.76471		0.17647		0.82353		0.70588		0.70588		0.70588		0.88235		0.35294		0.58824		0.75		0.70588			0.52941			0.76471			0.52941			0.52941				0.41176
0.70588		0.76471		0.82353		0.76471		0.17647		0.88235		0.58824		0.88235		0.88235		0.82353		0.76471		0.76471		0.47059		0.64706			0.64706			0.47059			0.64706			0.52941				0.29412
0.76471		0.64706		0.82353		0.70588		0.82353		0.88235		0.58824		0.64706		0.88235		0.88235		0.70588		0.6875		0.64706		0.70588			0.76471			0.76471			0.70588			0.58824				0.41176
0.70588		0.70588		0.76471		0.76471		0.88235		0.76471		0.82353		0.88235		0.82353		0.17647		0.88235		0.41176		0.52941		0.47059			0.58824			0.82353			0.58824			0.29412				0.35294
0.70588		0.76471		0.82353		0.58824		0.88235		0.76471		0.64706		0.88235		0.88235		0.58824		0.6875		0.47059		0.70588		0.82353			0.64706			0.82353			0.58824			0.47059				0.52941
0.64706		0.76471		0.76471		0.64706		0.76471		0.88235		0.82353		0.82353		0.17647		0.35294		0.47059		0.41176		0.52941		0.70588			0.64706			0.70588			0.64706			0.41176				0.64706
0.70588		0.64706		0.47059		0.64706		0.76471		0.70588		0.82353		0.88235		0.58824		0.75		0.64706		0.23529		0.64706		0.58824			0.47059			0.70588			0.52941			0.70588				0.58824
0.70588		0.76471		0.47059		0.64706		0.88235		0.94118		0.70588		0.23529		0.35294		0.76471		0.58824		0.41176		0.76471		0.64706			0.76471			0.76471			0.29412			0.76471				0.76471
0.70588		0.64706		0.41176		0.58824		0.82353		0.88235		0.76471		0.58824		0.75		0.76471		0.52941		0.52941		0.52941		0.35294			0.58824			0.64706			0.52941			0.76471				0.70588
0.70588		0.64706		0.64706		0.58824		0.94118		0.88235		0.17647		0.41176		0.76471		0.82353		0.52941		0.47059		0.64706		0.52941			0.64706			0.75			0.64706			0.70588				0.76471
0.58824		0.70588		0.58824		0.58824		0.88235		0.88235		0.52941		0.6875		0.76471		0.58824		0.70588		0.35294		0.64706		0.29412			0.58824			0.75			0.47059			0.58824				0.52941
0.58824		0.70588		0.58824		0.47059		0.88235		0.29412		0.41176		0.76471		0.82353		0.76471		0.70588		0.47059		0.52941		0.47059			0.76471			0.8125			0.64706			0.64706				0.58824
0.64706		0.64706		0.70588		0.70588		0.88235		0.64706		0.6875		0.64706		0.58824		0.52941		0.52941		0.41176		0.70588		0.64706			0.41176			0.75			0.58824			0.64706				0.64706
0.64706		0.70588		0.29412		0.58824		0.29412		0.35294		0.64706		0.76471		0.76471		0.35294		0.58824		0.58824		0.52941		0.64706			0.41176			0.875			0.58824			0.52941				0.64706
0.58824		0.52941		0.58824		0.64706		0.70588		0.75		0.76471		0.58824		0.52941		0.70588		0.47059		0.58824		0.58824		0.70588			0.625			0.75			0.64706			0.52941				0.17647
0.70588		0.47059		0.47059		0.70588		0.41176		0.76471		0.82353		0.70588		0.35294		0.70588		0.58824		0.41176		0.58824		0.52941			0.76471			0.875			0.64706			0.47059				0.23529
0.47059		0.70588		0.64706		0.58824		0.8125		0.70588		0.47059		0.52941		0.70588		0.70588		0.47059		0.23529		0.70588		0.11765			0.70588			0.625			0.52941			0.76471				0.29412
0.41176		0.64706		0.82353		0.70588		0.88235		0.82353		0.70588		0.41176		0.70588		0.88235		0.52941		0.17647				0.82353			0.76471			0.8125			0.52941			0.76471				0.058824
0.70588		0.70588		0.70588		0.75		0.82353		0.64706		0.58824		0.70588		0.70588		0.88235		0.47059		0.35294				0.70588			0.58824			0.75			0.58824			0.52941				0.11765
0.58824		0.70588		0.82353		0.58824		0.82353		0.76471		0.35294		0.70588		0.88235		0.70588		0.47059		0.58824				0.82353			0.70588			0.75						0.47059				0.17647
0.70588		0.58824		0.8125		0.70588		0.76471		0.47059		0.76471		0.70588		0.88235		0.70588		0.58824		0.23529				0.8125			0.52941			0.625						0.52941
0.64706		0.70588		0.52941		0.76471		0.82353		0.41176		0.64706		0.88235		0.70588		0.76471				0.52941				0.52941			0.52941			0.875						0.52941
0.52941		0.6875		0.76471		0.58824		0.58824		0.70588		0.58824		0.88235		0.70588		0.70588				0.64706				0.64706			0.70588			0.8125						0.70588
0.70588		0.64706		0.70588		0.64706		0.52941		0.70588		0.76471		0.76471		0.76471		0.29412				0.35294				0.58824			0.58824			0.75						0.58824
0.625		0.64706		0.64706		0.64706		0.76471		0.76471		0.94118		0.76471		0.70588		0.23529				0.58824				0.76471			0.64706			0.875						0.58824
0.64706		0.76471		0.52941		0.52941		0.76471		0.88235		0.70588		0.76471				0.23529				0.58824				0.47059			0.70588			0.47059						0.58824
0.64706		0.64706		0.82353		0.70588		0.82353		0.88235		0.70588		0.76471				0.35294				0.58824				0.70588			0.82353			0.52941						0.52941
0.76471		0.70588		0.64706		0.52941		0.88235		0.64706		0.64706		0.11765				0.41176				0.58824				0.82353			0.76471			0.35294						0.47059
0.58824		0.58824		0.64706		0.41176		0.94118		0.64706		0.70588		0.17647				0.41176				0.6875				0.64706			0.82353			0.29412						0.52941
0.70588		0.58824		0.70588		0.64706		0.70588		0.70588				0.11765				0.35294				0.52941				0.64706			0.76471			0.58824						0.58824
0.58824		0.64706		0.35294		0.58824		0.70588		0.64706				0.70588				0.52941				0.52941				0.76471			0.82353			0.52941						0.52941
0.52941		0.52941		0.64706		0.41176		0.76471		0.17647				0.82353				0.35294				0.47059				0.52941						0.47059						0.64706
0.58824		0.47059		0.35294		0.52941		0.70588		0.23529				0.76471				0.41176				0.41176				0.70588						0.58824						0.76471
0.52941		0.70588		0.41176		0.52941				0.29412				0.64706				0.64706				0.47059				0.64706						0.47059						0.47059
0.41176		0.52941		0.52941		0.64706				0.23529				0.64706				0.58824				0.58824				0.70588						0.41176						0.47059
0.70588		0.47059		0.58824		0.70588				0.29412				0.88235				0.82353				0.52941				0.70588						0.70588						0.47059
0.47059		0.58824		0.58824		0.76471				0.23529				0.64706				0.6875				0.47059				0.76471						0.52941						0.47059
0.52941		0.58824				0.70588				0.29412				0.88235				0.35294				0.41176				0.52941						0.47059						0.58824
0.64706		0.70588				0.64706				0.70588				0.88235				0.47059				0.35294				0.64706						0.41176						0.41176
0.64706		0.58824				0.70588				0.82353				0.76471				0.41176				0.64706				0.64706						0.58824						0.29412
0.76471		0.23529				0.70588				0.76471				0.82353				0.35294				0.58824				0.76471						0.17647						0.41176
0		0.35294				0.76471				0.64706				0.17647				0.29412				0.41176				0.75						0.47059						0.35294
0.35294		0.35294				0.76471				0.64706				0.52941				0.58824				0.29412				0.58824						0.23529						0.52941
0.64706		0.76471				0.76471				0.82353				0.41176				0.52941				0.23529				0.64706						0.41176						0.64706
0.17647		0.52941				0.70588				0.76471				0.6875				0.35294				0.29412				0.64706						0.58824						0.58824
0.11765		0.64706				0.76471				0.88235				0.70588				0.64706				0.64706				0.52941						0.41176						0.76471
0.058824		0.70588				0.58824				0.82353				0.76471				0.23529				0.47059				0.47059						0.58824						0.70588
0.70588		0.52941				0.58824				0.76471				0.82353				0.47059				0.17647				0.82353						0.64706						0.76471
0.70588		0.64706				0.64706				0.76471				0.52941				0.47059				0.64706				0.70588						0.52941						0.52941
0.64706		0.58824				0.64706				0.29412				0.76471				0.41176				0.11765				0.64706						0.64706						0.58824
0.70588		0.52941				0.58824				0.64706				0.58824				0.47059				0.82353				0.52941						0.70588						0.64706
0.76471		0.58824				0.64706				0.47059				0.41176				0.41176				0.70588				0.29412						0.58824						0.64706
0.64706		0.64706				0.58824				0.75				0.76471				0.58824				0.82353				0.52941						0.58824						0.17647
0.70588		0.58824				0.41176				0.76471				0.70588				0.29412				0.75				0.35294						0.64706						0.23529
0.76471		0.52941				0.64706				0.82353				0.64706				0.29412				0.47059				0.41176						0.52941						0.29412
0.76471		0.64706				0.58824				0.82353				0.82353				0.47059				0.64706				0.47059						0.29412						0.058824
0.64706		0.58824				0.64706				0.64706				0.94118				0.29412				0.52941				0.41176						0.52941						0.11765
0.76471		0.47059				0.70588				0.76471				0.76471				0.47059				0.70588				0.52941						0.64706						0.17647
0.64706		0.52941				0.58824				0.64706				0.76471				0.41176				0.52941				0.76471						0.47059
0.64706		0.70588				0.70588				0.52941				0.70588				0.35294				0.64706				0.64706						0.64706
0.70588		0.47059				0.75				0.82353				0.76471				0.41176				0.76471				0.82353						0.58824
0.70588		0.58824				0.58824				0.70588				0.11765				0.35294				0.52941				0.6875						0.58824
0.64706		0.76471				0.70588				0.70588				0				0.76471				0.64706				0.41176						0.64706
0.70588		0.64706				0.76471				0.76471				0.76471				0.70588				0.64706				0.64706						0.64706
0.52941		0.64706				0.58824				1				0.82353				0.88235				0.52941				0.58824						0.52941
0.47059		0.52941				0.64706				0.70588				0.82353				0.6875				0.70588				0.64706						0.52941
0.70588		0.35294				0.64706				0.70588				0.70588				0.47059				0.52941				0.52941						0.58824
0.64706		0.70588				0.52941				0.64706				0.70588				0.64706				0.58824				0.64706						0.41176
0.70588		0.6875				0.70588				0.70588				0.88235				0.58824				0.58824				0.76471						0.47059
0.70588		0.41176				0.47059				0.17647				0.70588				0.52941				0.70588				0.58824						0.29412
0.58824		0.58824				0.41176				0.11765				0.88235				0.52941				0.64706				0.64706						0.52941
0.70588		0.58824				0.64706				0.058824				0.88235				0.70588				0.70588				0.64706						0.47059
0.6875		0.35294				0.58824				0.11765				0.82353				0.70588				0.35294				0.47059						0.41176
0.64706		0.58824				0.41176				0.17647				0.88235				0.52941				0.58824				0.76471						0.64706
0.64706		0.52941				0.52941				0.11765				0.17647				0.58824				0.58824				0.58824						0.70588
0.76471		0.35294				0.52941				0.64706				0.58824				0.47059				0.58824				0.64706						0.52941
0.64706		0.52941				0.64706				0.76471				0.35294				0.58824				0.64706				0.58824						0.35294
0.70588		0.58824				0.29412				0.70588				0.75				0.47059				0.5625				0.76471						0.29412
0.58824		0.41176				0.17647				0.58824				0.76471				0.52941				0.47059				0.41176						0.35294
0.58824		0.64706				0.11765				0.58824				0.76471				0.47059				0.41176				0.41176						0.47059
0.64706		0.64706				0.29412				0.82353				0.82353				0.47059				0.52941				0.625						0.52941
0.52941		0.58824				0.17647				0.64706				0.58824				0.58824				0.29412				0.76471						0.47059
0.47059		0.58824				0.29412				0.82353				0.76471								0.47059				0.70588						0.52941
0.70588		0.52941				0.29412				0.82353				0.52941								0.47059				0.76471						0.52941
0.52941		0.70588				0.17647				0.70588				0.35294								0.52941				0.58824						0.52941
0.47059		0.47059				0.17647				0.76471				0.70588								0.41176				0.70588						0.58824
0.58824		0.58824				0.17647				0.17647				0.70588								0.41176				0.52941						0.58824
0.58824		0.58824				0.82353				0.52941				0.70588								0.47059				0.52941						0.52941
0.70588		0.88235				0.88235				0.41176				0.88235								0.70588				0.70588						0.52941
0.35294		0.82353				0.88235				0.6875				0.88235								0.52941				0.58824						0.58824
0.64706		0.82353				0.76471				0.64706				0.70588								0.47059				0.64706						0.29412
0.17647		0.88235				0.76471				0.76471				0.70588								0.29412				0.70588						0.47059
0.11765		0.76471				0.88235				0.82353				0.76471								0.23529				0.82353						0.41176
0.058824		0.82353				0.82353				0.47059				0.70588								0.41176				0.76471						0.70588
0.70588		0.82353				0.94118				0.70588				0.11765								0.41176				0.82353						0.76471
0.70588		0.82353				0.88235				0.58824				0.82353								0.35294				0.76471						0.76471
0.64706		0.76471				0.88235				0.35294				0.88235								0.52941				0.82353						0.70588
0.70588		0.82353				0.88235				0.76471				0.88235								0.76471										0.58824
0.76471		0.76471				0.29412				0.64706				0.76471								0.58824										0.64706
0.64706		0.47059				0.70588				0.58824				0.76471								0.82353										0.64706
0.70588		0.47059				0.41176				0.76471				0.88235								0.75										0.52941
0.76471		0.41176				0.8125				0.94118				0.70588								0.58824										0.52941
0.76471		0.64706				0.88235				0.70588				0.94118								0.70588										0.47059
0.64706		0.58824				0.82353				0.70588				0.88235								0.64706										0.76471
0.76471		0.58824				0.82353				0.64706				0.88235								0.70588										0.76471
0.64706		0.70588				0.76471				0.70588				0.88235								0.47059										0.52941
0.64706		0.29412				0.82353								0.29412								0.82353										0.47059
0.70588		0.58824				0.58824								0.64706								0.70588										0.52941
0.70588		0.47059				0.52941								0.35294								0.58824										0.52941
0.64706		0.64706				0.76471								0.75								0.64706										0.70588
0.70588		0.82353				0.76471								0.76471								0.35294										0.58824
0.52941		0.70588				0.82353								0.70588								0.52941										0.58824
0.47059		0.82353				0.88235								0.82353								0.29412										0.58824
0.70588		0.8125				0.94118								0.64706								0.47059										0.52941
0.64706		0.52941				0.70588								0.76471								0.64706										0.47059
0.70588		0.76471				0.70588								0.47059								0.64706										0.52941
0.70588		0.70588				0.76471								0.41176								0.70588										0.58824
0.58824		0.64706				0.70588								0.70588								0.52941										0.52941
0.70588		0.52941				0.11765								0.70588								0.11765										0.64706
0.6875		0.82353				0.23529								0.76471								0.82353										0.76471
0.64706		0.64706				0.058824								0.88235								0.70588										0.47059
0.64706		0.64706				0.11765								0.88235								0.82353										0.47059
0.76471		0.70588				0.058824								0.64706								0.8125										0.47059
0.64706		0.35294				0.058824								0.64706								0.52941										0.47059
0.70588		0.64706				0.11765								0.70588								0.64706										0.58824
0.58824		0.35294				0.11765								0.64706								0.58824										0.41176
0.58824		0.41176				0.11765								0.76471								0.76471										0.29412
0.64706		0.52941				0.70588								0.82353								0.47059										0.41176
0.52941		0.58824				0.82353								0.82353								0.70588										0.35294
0.47059		0.58824				0.76471								0.70588								0.82353										0.52941
0.70588						0.64706								0.70588								0.64706										0.64706
0.52941						0.64706								0.88235								0.64706										0.58824
0.47059						0.88235								0.70588								0.76471										0.76471
0.58824						0.58824								0.88235								0.52941										0.70588
0.58824						0.88235								0.88235								0.70588										0.76471
0.70588						0.88235								0.82353								0.64706										0.52941
0.58824						0.76471								0.88235								0.70588										0.58824
0.23529						0.82353								0.17647								0.70588										0.64706
0.35294						0.17647								0.58824								0.76471										0.64706
0.35294						0.52941								0.35294								0.52941										0.17647
0.76471						0.41176								0.75								0.64706										0.23529
0.52941						0.625								0.76471								0.64706										0.29412
0.64706						0.70588								0.76471								0.76471										0.058824
0.70588						0.70588								0.82353								0.75										0.11765
0.52941						0.82353								0.58824								0.58824										0.17647
0.64706						0.52941								0.76471								0.64706
0.58824						0.76471								0.52941								0.64706
0.52941						0.52941								0.35294								0.52941
0.58824						0.41176								0.70588								0.47059
0.64706						0.70588								0.70588								0.82353
0.58824						0.70588								0.70588								0.70588
0.52941						0.64706								0.88235								0.64706
0.64706						0.82353								0.88235								0.52941
0.58824						0.88235								0.70588								0.29412
0.47059						0.76471								0.70588								0.52941
0.52941						0.76471								0.76471								0.35294
0.70588						0.70588								0.70588								0.41176
0.47059						0.76471								0.29412								0.47059
0.58824						0.23529								0.23529								0.41176
0.76471						0.17647								0.23529								0.52941
0.64706						0								0.35294								0.76471
0.64706						0.11765								0.41176								0.64706
0.52941						0.17647								0.41176								0.82353
0.35294						0.11765								0.35294								0.6875
0.70588						0								0.52941								0.41176
0.6875						0.11765								0.35294								0.64706
0.41176						0.82353								0.41176								0.58824
0.58824						0.88235								0.64706								0.64706
0.58824						0.88235								0.58824								0.52941
0.35294						0.76471								0.82353								0.64706
0.58824						0.76471								0.6875								0.76471
0.52941						0.88235								0.35294								0.58824
0.35294						0.70588								0.47059								0.64706
0.52941						0.94118								0.41176								0.64706
0.58824						0.88235								0.35294								0.47059
0.41176						0.88235								0.29412								0.76471
0.64706						0.88235								0.58824								0.58824
0.64706						0.29412								0.52941								0.64706
0.58824						0.64706								0.35294								0.58824
0.58824						0.35294								0.64706								0.76471
0.52941						0.75								0.23529								0.41176
0.70588						0.76471								0.47059								0.41176
0.47059						0.70588								0.47059								0.625
0.58824						0.82353								0.41176								0.76471
0.58824						0.64706								0.47059								0.70588
0.88235						0.76471								0.41176								0.76471
0.82353						0.47059								0.58824								0.58824
0.82353						0.41176								0.29412								0.70588
0.88235						0.70588								0.29412								0.52941
0.76471						0.70588								0.47059								0.52941
0.82353						0.76471								0.29412								0.70588
0.82353						0.88235								0.47059								0.58824
0.82353						0.88235								0.41176								0.64706
0.76471						0.64706								0.35294								0.70588
0.82353						0.64706								0.41176								0.82353
0.76471						0.70588								0.35294								0.76471
0.47059						0.64706								0.76471								0.82353
0.47059						0.17647								0.70588								0.76471
0.41176						0.23529								0.88235								0.82353
0.64706						0.29412								0.6875								0.52941
0.58824						0.23529								0.47059								0.5625
0.58824						0.29412								0.64706								0.58824
0.70588						0.23529								0.58824								0.70588
0.29412						0.29412								0.52941								0.70588
0.58824						0.70588								0.52941								0.58824
0.47059						0.82353								0.70588								0.64706
0.64706						0.76471								0.70588								0.64706
0.82353						0.64706								0.52941								0.58824
0.70588						0.64706								0.58824								0.58824
0.82353						0.82353								0.47059								0.70588
0.8125						0.76471								0.58824								0.70588
0.52941						0.88235								0.47059								0.52941
0.76471						0.82353								0.52941								0.70588
0.70588						0.76471								0.47059								0.70588
0.64706						0.76471								0.47059								0.82353
0.52941						0.29412								0.58824								0.76471
0.82353						0.64706																0.76471
0.64706						0.47059																0.6875
0.64706						0.75																0.82353
0.70588						0.76471																0.70588
0.35294						0.82353																0.70588
0.64706						0.82353																0.76471
0.35294						0.64706																0.70588
0.41176						0.76471																0.41176
0.52941						0.64706																0.52941
0.58824						0.52941																0.76471
0.58824						0.82353																0.47059
0.17647						0.70588																0.76471
0.11765						0.70588																0.82353
0.82353						0.76471																0.82353
0.64706						1																0.70588
0.70588						0.70588																0.70588
0.76471						0.70588																0.76471
0.58824						0.64706																0.64706
0.70588						0.70588																0.75
0.64706						0.17647																0.75
0.64706						0.11765																0.8125
0.64706						0.058824																0.75
0.70588						0.11765																0.875
0.64706						0.17647																0.75
0.52941						0.11765																0.875
0.52941						0.64706																0.625
0.58824						0.76471																0.8125
0.58824						0.70588																0.75
0.52941						0.58824																0.75
0.64706						0.58824																0.625
0.52941						0.82353																0.875
0.35294						0.64706																0.8125
0.64706						0.82353																0.75
0.52941						0.82353																0.875
0.64706						0.70588																0.47059
0.64706						0.76471																0.52941
0.52941						0.17647																0.35294
0.70588						0.52941																0.29412
0.6875						0.41176																0.58824
0.52941						0.6875																0.52941
0.70588						0.64706																0.47059
0.76471						0.76471																0.58824
0.47059						0.82353																0.47059
0.64706						0.47059																0.41176
0.64706						0.70588																0.70588
0.41176						0.58824																0.52941
0.64706						0.35294																0.47059
0.47059						0.76471																0.41176
0.29412						0.64706																0.58824
0.64706						0.58824																0.17647
0.52941						0.76471																0.47059
0.41176						0.94118																0.23529
0.52941						0.70588																0.41176
0.52941						0.70588																0.58824
0.64706						0.64706																0.41176
0.058824						0.70588																0.58824
0.70588						0.23529																0.64706
0.76471						0.17647																0.52941
0.70588						0																0.64706
0.64706						0.11765																0.70588
0.70588						0.17647																0.58824
0.70588						0.11765																0.58824
0.76471						0																0.64706
0.76471						0.11765																0.52941
0.76471						0.82353																0.29412
0.70588						0.88235																0.52941
0.76471						0.88235																0.64706
0.58824						0.76471																0.47059
0.64706						0.76471																0.64706
0.64706						0.88235																0.58824
0.64706						0.70588																0.58824
0.58824						0.94118																0.64706
0.58824						0.88235																0.64706
0.58824						0.88235																0.52941
0.47059						0.88235																0.52941
0.70588						0.29412																0.58824
0.58824						0.64706																0.41176
0.64706						0.35294																0.47059
0.70588						0.75																0.29412
0.58824						0.76471																0.52941
0.70588						0.70588																0.47059
0.75						0.82353																0.41176
0.58824						0.64706																0.64706
0.70588						0.76471																0.70588
0.76471						0.47059																0.52941
0.58824						0.41176																0.35294
0.64706						0.70588																0.29412
0.64706						0.70588																0.35294
0.52941						0.76471																0.47059
0.70588						0.88235																0.52941
0.52941						0.88235																0.47059
0.41176						0.64706																0.52941
0.64706						0.64706																0.52941
0.58824						0.70588																0.52941
0.41176						0.64706																0.58824
0.52941						0.11765																0.58824
0.52941						0.11765																0.52941
0.64706						0.11765																0.52941
0.70588						0.11765																0.58824
0.76471						0.76471																0.29412
0.70588						0.82353																0.47059
0.64706						0.82353																0.41176
0.70588						0.70588																0.70588
0.70588						0.70588																0.76471
0.76471						0.88235																0.76471
0.76471						0.64706																0.70588
0.76471						0.88235																0.58824
0.70588						0.88235																0.64706
0.76471						0.82353																0.64706
0.58824						0.88235																0.52941
0.58824						0.23529																0.52941
0.64706						0.58824																0.47059
0.64706						0.41176																0.76471
0.58824						0.6875																0.76471
0.64706						0.76471																0.52941
0.58824						0.64706																0.47059
0.41176						0.76471																0.52941
0.64706						0.58824																0.52941
0.58824						0.70588																0.70588
0.64706						0.52941																0.58824
0.70588						0.41176																0.58824
0.58824						0.70588																0.58824
0.70588						0.70588																0.52941
0.75						0.70588																0.47059
0.58824						0.88235																0.52941
0.70588						0.88235																0.58824
0.76471						0.76471																0.52941
0.58824						0.76471																0.64706
0.64706						0.76471																0.76471
0.64706						0.76471																0.47059
0.52941						0.11765																0.47059
0.70588						0.17647																0.47059
0.47059						0.11765																0.47059
0.41176						0.70588																0.58824
0.64706						0.82353																0.41176
0.58824						0.76471																0.29412
0.41176						0.64706																0.41176
0.52941						0.64706																0.35294
0.52941						0.88235																0.52941
0.64706						0.64706																0.64706
0.29412						0.88235																0.58824
0.17647						0.88235																0.76471
0.11765						0.76471																0.70588
0.29412						0.82353																0.76471
0.17647						0.17647																0.52941
0.29412						0.52941																0.58824
0.29412						0.41176																0.64706
0.17647						0.6875																0.64706
0.17647						0.70588																0.17647
0.17647						0.76471																0.23529
0.82353						0.82353																0.29412
0.88235						0.52941																0.058824
0.88235						0.76471																0.11765
0.76471						0.58824																0.17647
0.76471						0.41176
0.88235						0.76471
0.82353						0.70588
0.94118						0.64706
0.88235						0.82353
0.88235						0.94118
0.88235						0.76471
0.29412						0.76471
0.70588						0.70588
0.41176						0.76471
0.8125						0.11765
0.88235						0
0.82353						0.76471
0.82353						0.82353
0.76471						0.82353
0.82353						0.70588
0.58824						0.70588
0.52941						0.88235
0.76471						0.70588
0.76471						0.88235
0.82353						0.88235
0.88235						0.82353
0.94118						0.88235
0.70588						0.17647
0.70588						0.58824
0.76471						0.35294
0.70588						0.75
0.11765						0.76471
0.23529						0.76471
0.058824						0.82353
0.11765						0.58824
0.058824						0.76471
0.058824						0.52941
0.11765						0.35294
0.11765						0.70588
0.11765						0.70588
0.70588						0.70588
0.82353						0.88235
0.76471						0.88235
0.64706						0.70588
0.64706						0.70588
0.88235						0.76471
0.58824						0.70588
0.88235						0.11765
0.88235						0.82353
0.76471						0.88235
0.82353						0.88235
0.17647						0.76471
0.52941						0.76471
0.41176						0.88235
0.625						0.70588
0.70588						0.94118
0.70588						0.88235
0.82353						0.88235
0.52941						0.88235
0.76471						0.29412
0.52941						0.64706
0.41176						0.35294
0.70588						0.75
0.70588						0.76471
0.64706						0.70588
0.82353						0.82353
0.88235						0.64706
0.76471						0.76471
0.76471						0.47059
0.70588						0.41176
0.76471						0.70588
0.23529						0.70588
0.17647						0.76471
0						0.88235
0.11765						0.88235
0.17647						0.64706
0.11765						0.64706
0						0.70588
0.11765						0.64706
0.82353						0.76471
0.88235						0.82353
0.88235						0.82353
0.76471						0.70588
0.76471						0.70588
0.88235						0.88235
0.70588						0.70588
0.94118						0.88235
0.88235						0.88235
0.88235						0.82353
0.88235						0.88235
0.29412						0.17647
0.64706						0.58824
0.35294						0.35294
0.75						0.75
0.76471						0.76471
0.70588						0.76471
0.82353						0.82353
0.64706						0.58824
0.76471						0.76471
0.47059						0.52941
0.41176						0.35294
0.70588						0.70588
0.70588						0.70588
0.76471						0.70588
0.88235						0.88235
0.88235						0.88235
0.64706						0.70588
0.64706						0.70588
0.70588						0.76471
0.64706						0.70588
0.17647						0.29412
0.23529						0.23529
0.29412						0.23529
0.23529						0.35294
0.29412						0.41176
0.23529						0.41176
0.29412						0.35294
0.70588						0.52941
0.82353						0.35294
0.76471						0.41176
0.64706						0.64706
0.64706						0.58824
0.82353						0.82353
0.76471						0.6875
0.88235						0.35294
0.82353						0.47059
0.76471						0.41176
0.76471						0.35294
0.29412						0.29412
0.64706						0.58824
0.47059						0.52941
0.75						0.35294
0.76471						0.64706
0.82353						0.23529
0.82353						0.47059
0.64706						0.47059
0.76471						0.41176
0.64706						0.47059
0.52941						0.41176
0.82353						0.58824
0.70588						0.29412
0.70588						0.29412
0.76471						0.47059
1						0.29412
0.70588						0.47059
0.70588						0.41176
0.64706						0.35294
0.70588						0.41176
0.17647						0.35294
0.11765						0.76471
0.058824						0.70588
0.11765						0.88235
0.17647						0.6875
0.11765						0.47059
0.64706						0.64706
0.76471						0.58824
0.70588						0.52941
0.58824						0.52941
0.58824						0.70588
0.82353						0.70588
0.64706						0.52941
0.82353						0.58824
0.82353						0.47059
0.70588						0.58824
0.76471						0.47059
0.17647						0.52941
0.52941						0.47059
0.41176						0.47059
0.6875						0.58824
0.64706
0.76471
0.82353
0.47059
0.70588
0.58824
0.35294
0.76471
0.64706
0.58824
0.76471
0.94118
0.70588
0.70588
0.64706
0.70588
0.23529
0.17647
0
0.11765
0.17647
0.11765
0
0.11765
0.82353
0.88235
0.88235
0.76471
0.76471
0.88235
0.70588
0.94118
0.88235
0.88235
0.88235
0.29412
0.64706
0.35294
0.75
0.76471
0.70588
0.82353
0.64706
0.76471
0.47059
0.41176
0.70588
0.70588
0.76471
0.88235
0.88235
0.64706
0.64706
0.70588
0.64706
0.11765
0.11765
0.11765
0.11765
0.76471
0.82353
0.82353
0.70588
0.70588
0.88235
0.64706
0.88235
0.88235
0.82353
0.88235
0.23529
0.58824
0.41176
0.6875
0.76471
0.64706
0.76471
0.58824
0.70588
0.52941
0.41176
0.70588
0.70588
0.70588
0.88235
0.88235
0.76471
0.76471
0.76471
0.76471
0.11765
0.17647
0.11765
0.70588
0.82353
0.76471
0.64706
0.64706
0.88235
0.64706
0.88235
0.88235
0.76471
0.82353
0.17647
0.52941
0.41176
0.6875
0.70588
0.76471
0.82353
0.52941
0.76471
0.58824
0.41176
0.76471
0.70588
0.64706
0.82353
0.94118
0.76471
0.76471
0.70588
0.76471
0.11765
0
0.76471
0.82353
0.82353
0.70588
0.70588
0.88235
0.70588
0.88235
0.88235
0.82353
0.88235
0.17647
0.58824
0.35294
0.75
0.76471
0.76471
0.82353
0.58824
0.76471
0.52941
0.35294
0.70588
0.70588
0.70588
0.88235
0.88235
0.70588
0.70588
0.76471
0.70588
0.11765
0.82353
0.88235
0.88235
0.76471
0.76471
0.88235
0.70588
0.94118
0.88235
0.88235
0.88235
0.29412
0.64706
0.35294
0.75
0.76471
0.70588
0.82353
0.64706
0.76471
0.47059
0.41176
0.70588
0.70588
0.76471
0.88235
0.88235
0.64706
0.64706
0.70588
0.64706
0.76471
0.82353
0.82353
0.70588
0.70588
0.88235
0.70588
0.88235
0.88235
0.82353
0.88235
0.17647
0.58824
0.35294
0.75
0.76471
0.76471
0.82353
0.58824
0.76471
0.52941
0.35294
0.70588
0.70588
0.70588
0.88235
0.88235
0.70588
0.70588
0.76471
0.70588
0.29412
0.23529
0.23529
0.35294
0.41176
0.41176
0.35294
0.52941
0.35294
0.41176
0.64706
0.58824
0.82353
0.6875
0.35294
0.47059
0.41176
0.35294
0.29412
0.58824
0.52941
0.35294
0.64706
0.23529
0.47059
0.47059
0.41176
0.47059
0.41176
0.58824
0.29412
0.29412
0.47059
0.29412
0.47059
0.41176
0.35294
0.41176
0.35294
0.76471
0.70588
0.88235
0.6875
0.47059
0.64706
0.58824
0.52941
0.52941
0.70588
0.70588
0.52941
0.58824
0.47059
0.58824
0.47059
0.52941
0.47059
0.47059
0.58824
0.47059
0.47059
0.29412
0.64706
0.29412
0.35294
0.52941
0.29412
0.70588
0.52941
0.82353
0.6875
0.47059
0.64706
0.58824
0.58824
0.47059
0.70588
0.70588
0.52941
0.82353
0.47059
0.52941
0.52941
0.64706
0.70588
0.64706
0.70588
0.17647
0.47059
0.17647
0.58824
0.58824
0.35294
0.47059
0.58824
0.58824
0.76471
0.6875
0.41176
0.47059
0.41176
0.23529
0.41176
0.52941
0.47059
0.35294
0.47059
0.41176
0.58824
0.58824
0.41176
0.23529
0.17647
0.35294
0.58824
0.23529
0.52941
0.64706
0.35294
0.58824
0.58824
0.58824
0.58824
0.6875
0.52941
0.52941
0.47059
0.41176
0.47059
0.58824
0.52941
0.47059
0.41176
0.35294
0.64706
0.58824
0.41176
0.29412
0.23529
0.29412
0.64706
0.47059
0.17647
0.64706
0.11765
0.82353
0.70588
0.82353
0.75
0.47059
0.64706
0.52941
0.70588
0.52941
0.64706
0.76471
0.52941
0.64706
0.64706
0.52941
0.70588
0.52941
0.58824
0.58824
0.70588
0.64706
0.70588
0.35294
0.58824
0.58824
0.58824
0.64706
0.5625
0.47059
0.41176
0.52941
0.29412
0.47059
0.47059
0.52941
0.41176
0.41176
0.47059
0.70588
0.52941
0.47059
0.29412
0.23529
0.41176
0.41176
0.35294
0.52941
0.76471
0.58824
0.82353
0.75
0.58824
0.70588
0.64706
0.70588
0.47059
0.82353
0.70588
0.58824
0.64706
0.35294
0.52941
0.29412
0.47059
0.64706
0.64706
0.70588
0.52941
0.11765
0.82353
0.70588
0.82353
0.8125
0.52941
0.64706
0.58824
0.76471
0.47059
0.70588
0.82353
0.64706
0.64706
0.76471
0.52941
0.70588
0.64706
0.70588
0.70588
0.76471
0.52941
0.64706
0.64706
0.76471
0.75
0.58824
0.64706
0.64706
0.52941
0.47059
0.82353
0.70588
0.64706
0.52941
0.29412
0.52941
0.35294
0.41176
0.47059
0.41176
0.52941
0.76471
0.64706
0.82353
0.6875
0.41176
0.64706
0.58824
0.64706
0.52941
0.64706
0.76471
0.58824
0.64706
0.64706
0.47059
0.76471
0.58824
0.64706
0.58824
0.76471
0.41176
0.41176
0.625
0.76471
0.70588
0.76471
0.58824
0.70588
0.52941
0.52941
0.70588
0.58824
0.64706
0.70588
0.82353
0.76471
0.82353
0.76471
0.82353
0.52941
0.5625
0.58824
0.70588
0.70588
0.58824
0.64706
0.64706
0.58824
0.58824
0.70588
0.70588
0.52941
0.70588
0.70588
0.82353
0.76471
0.76471
0.6875
0.82353
0.70588
0.70588
0.76471
0.70588
0.41176
0.52941
0.76471
0.47059
0.76471
0.82353
0.82353
0.70588
0.70588
0.76471
0.64706
0.75
0.75
0.8125
0.75
0.875
0.75
0.875
0.625
0.8125
0.75
0.75
0.625
0.875
0.8125
0.75
0.875
0.47059
0.52941
0.35294
0.29412
0.58824
0.52941
0.47059
0.58824
0.47059
0.41176
0.70588
0.52941
0.47059
0.41176
0.58824
0.17647
0.47059
0.23529
0.41176
0.58824
0.41176
0.58824
0.64706
0.52941
0.64706
0.70588
0.58824
0.58824
0.64706
0.52941
0.29412
0.52941
0.64706
0.47059
0.64706
0.58824
0.58824
0.64706
0.64706
0.52941
0.52941
0.58824
0.41176
0.47059
0.29412
0.52941
0.47059
0.41176
0.64706
0.70588
0.52941
0.35294
0.29412
0.35294
0.47059
0.52941
0.47059
0.52941
0.52941
0.52941
0.58824
0.58824
0.52941
0.52941
0.58824
0.29412
0.47059
0.41176
0.70588
0.76471
0.76471
0.70588
0.58824
0.64706
0.64706
0.52941
0.52941
0.47059
0.76471
0.76471
0.52941
0.47059
0.52941
0.52941
0.70588
0.58824
0.58824
0.58824
0.52941
0.47059
0.52941
0.58824
0.52941
0.64706
0.76471
0.47059
0.47059
0.47059
0.47059
0.58824
0.41176
0.29412
0.41176
0.35294
0.52941
0.64706
0.58824
0.76471
0.70588
0.76471
0.52941
0.58824
0.64706
0.64706
0.17647
0.23529
0.29412
0.058824
0.11765
0.17647
[truncated: 2 more columns]

## Sheet: Bushland Old World
Family	Genus	Species	-10-0	0-5	5-10	10-15	15-20	20-25	25-30	0-300	300-600	600-900	900-1200	1200-1500	1500-2100	2100-	Biotope	Biotope-1	Biotope-2	Biotope-3	Biotope-4	Biotope-5	Biotope-6	Continent	Continent 3_1	Continent_1	Continent_2	Var 1	Var 2	Var 3	Var 4	Var 5	Var 6	Var 7	Var 8	Var 9	Var 10	Var 11	Var 12	Var 13	Var 14	Var 15	Var 16	Var 17	Va_3	Va_4	Va_5	Va_6	Va_7
Canidae	Canis	aureus			X	X	X	X	X	X	X	X	X	X	X	X	Bushland	Desert	Grassland		Tropical forest		Woodland	Africa	Eurasia			1	4	3	3	2	2	4	4	3	1	3	4	2	2	2	2	2	0.072797	0.17019	-0.17889	-0.002222	-0.010556
Felidae	Acinonyx	jubatus			X	X	X	X	X	X	X	X	X	X			Bushland	Desert	Grassland			Wooded grassland	Woodland	Africa	Eurasia			2	2	1	3	1	3	4	5	5	1	5	5	4	0	2	5	4	-0.34034	-0.14137	-0.1673	0.014803	0.005431
Felidae	Caracal	caracal				X	X	X	X	X	X	X		X			Bushland	Desert	Grassland	Temperate forest	Tropical forest	Wooded grassland	Woodland	Africa	Eurasia			2	3	1	2	1	2	4	4	5	1	5	5	4	0	2	5	2	-0.34452	-0.065422	0.012075	0.079169	-0.033258
Felidae	Felis	chaus			X	X	X	X	X	X	X	X	X	X	X	X	Bushland	Desert			Tropical forest	Wooded grassland	Woodland	Africa	Eurasia			2	2	1	2	1	3	4	4	5	1	5	5	4	0	2	5	2	-0.36584	-0.061346	0.003252	0.044407	0.016587
Felidae	Felis	silvestris			X	X	X	X	X	X	X	X	X	X	X		Bushland	Desert	Grassland	Temperate forest	Tropical forest	Wooded grassland	Woodland	Africa	Eurasia			2	3	1	2	1	2	4	4	5	1	5	5	4	0	2	5	1	-0.35563	-0.004595	0.092866	0.066793	-0.046283
Felidae	Panthera	leo			X		X	X	X	X	X	X	X	X	X		Bushland	Desert	Grassland		Tropical forest	Wooded grassland	Woodland	Africa	Eurasia			2	3	1	2	1	2	4	4	5	1	5	5	4	0	2	5	5	-0.3138	-0.23359	-0.21129	0.11339	0.002753
Felidae	Panthera	pardus		X	X	X	X	X	X	X	X	X	X	X	X	X	Bushland	Desert	Grassland	Temperate forest	Tropical forest	Wooded grassland	Woodland	Africa	Eurasia			2	2	1	2	1	2	4	4	5	1	5	5	4	0	2	5	4	-0.34876	-0.19993	-0.13981	0.069703	0.040582
Hyaenidae	Hyaena	hyaena			X	X	X	X	X	X	X	X	X			X	Bushland	Desert			Tropical forest		Woodland	Africa	Eurasia			1	3	3	1	1	2	4	4	3	3	4	4	4	0	2	4	3	-0.10812	-0.15459	-0.002908	0.1042	0.029421
Mustelidae	Mellivora	capensis					X	X	X	X	X	X	X	X	X		Bushland	Desert	Grassland		Tropical forest	Wooded grassland	Woodland	Africa	Eurasia			2	2	2	1	1	1	4	4	4	1	3	5	2	1	2	4	2	-0.17439	-0.081303	-0.029395	-0.0788	0.046996
Canidae	Canis	adustus				X	X	X	X	X	X	X	X	X			Bushland		Grassland		Tropical forest	Wooded grassland	Woodland	Africa				1	5	3	3	2	3	4	4	3	1	3	4	2	2	2	2	2	0.086851	0.20217	-0.18639	0.035791	-0.063608
Canidae	Canis	mesomelas					X	X	X	X	X	X	X				Bushland	Desert	Grassland				Woodland	Africa				1	4	3	3	2	3	4	4	3	1	3	4	2	2	2	2	2	0.068608	0.18871	-0.18743	-0.001333	-0.011088
Canidae	Lycaon	pictus					X	X	X	X	X	X	X	X			Bushland	Desert	Grassland			Wooded grassland	Woodland	Africa				1	3	3	2	1	2	4	4	3	1	3	4	2	1	2	2	3	-0.027344	0.01776	-0.22683	-0.024628	0.021002
Canidae	Otocyon	megalotis					X	X	X	X	X	X					Bushland	Desert	Grassland		Tropical forest		Woodland	Africa				1	2	3	2	2	2	3	3	2	3	2	3	2	3	2	2	1	0.29511	0.089496	0.010317	-0.041756	0.11386
Canidae	Vulpes	chama				X	X	X		X	X	X	X				Bushland	Desert					Woodland	Africa				1	5	3	3	2	3	4	4	3	1	3	4	2	2	2	2	1	0.08483	0.27164	-0.10642	0.021901	-0.077887
Felidae	Felis	nigripes					X			X	X	X					Bushland	Desert					Woodland	Africa				2	3	1	3	1	3	4	5	5	1	5	5	4	0	2	5	1	-0.34646	0.044591	0.050322	0.009872	-0.077627
Felidae	Profelis	aurata					X	X	X			X	X	X	X		Bushland				Tropical forest			Africa				2	2	1	2	1	3	4	4	5	1	5	5	4	0	2	5	2	-0.36584	-0.061346	0.003252	0.044407	0.016587
Herpestidae	Atilax	paludinosus					X	X	X		X	X	X	X	X		Bushland		Grassland		Tropical forest	Wooded grassland	Woodland	Africa				2	3	2	1	1	2	3	3	3	3	3	3	2	2	2	2	1	0.13619	-0.02813	0.10488	0.008743	-0.011639
Herpestidae	Cynictis	penicillata					X	X			X	X	X				Bushland	Desert					Woodland	Africa				1	4	2	1	1	2	3	3	2	2	3	3	3	2	2	2	1	0.1018	0.080023	0.041766	0.13186	-0.070425
Herpestidae	Dologale	dybowskii						X									Bushland							Africa				1	3	2	1	1	2	3	3	2	3	4	2	2	2	2	2	1	0.14505	0.014385	0.085619	0.092997	-0.032799
Herpestidae	Galerella	pulverulenta					X				X						Bushland			Temperate forest			Woodland	Africa				2	3	2	1	1	2	4	3	3	2	3	3	3	1	2	2	1	-0.027974	0.02483	0.093747	0.035618	0.011689
Herpestidae	Galerella	sanguinea					X	X	X		X	X	X	X	X		Bushland	Desert	Grassland		Tropical forest	Wooded grassland	Woodland	Africa				2	3	2	1	2	2	4	3	3	1	4	3	3	1	2	2	1	-0.086101	0.10873	0.049348	0.081135	0.076585
Herpestidae	Helogale	parvula					X	X			X	X	X	X			Bushland		Grassland		Tropical forest		Woodland	Africa				1	5	2	1	1	1	2	3	2	3	3	2	3	2	2	2	1	0.21686	-8.1e-05	0.12019	0.21325	-0.15731
Herpestidae	Herpestes	ichneumon				X		X	X		X	X		X	X		Bushland		Grassland	Temperate forest	Tropical forest	Wooded grassland	Woodland	Africa				2	3	2	1	2	2	4	4	3	2	3	3	3	1	2	2	2	-0.004656	-0.024673	-0.005515	0.011419	0.042961
Herpestidae	Ichneumia	albicauda					X	X	X	X	X	X	X	X			Bushland	Desert	Grassland		Tropical forest	Wooded grassland	Woodland	Africa				1	4	3	1	2	2	3	3	3	3	2	2	2	2	2	2	1	0.27395	0.068664	0.071625	0.081742	-0.002951
Herpestidae	Mungos	mungo					X	X	X	X	X	X	X	X	X		Bushland		Grassland		Tropical forest	Wooded grassland	Woodland	Africa				1	4	2	1	1	1	2	2	2	3	2	2	3	2	2	2	1	0.25561	-0.032778	0.12417	0.20521	-0.078355
Herpestidae	Paracynictis	selousi					X	X			X	X					Bushland				Tropical forest		Woodland	Africa				2	3	3	1	2	2	3	2	3	2	2	3	3	2	2	2	1	0.15766	0.07421	0.074549	0.087074	0.14134
Herpestidae	Suricata	suricata					X	X					X				Bushland	Desert					Woodland	Africa				1	3	2	1	1	1	2	2	2	3	3	2	3	2	2	2	1	0.19265	-0.051112	0.13681	0.18941	0.004714
Hyaenidae	Crocuta	crocuta					X	X	X		X	X	X				Bushland	Desert	Grassland	Temperate forest	Tropical forest	Wooded grassland	Woodland	Africa				2	3	3	1	1	2	4	4	5	1	5	5	4	0	2	5	4	-0.26151	-0.15438	-0.10276	0.11411	0.087059
Hyaenidae	Parahyaena	brunnea					X	X		X	X	X					Bushland	Desert					Woodland	Africa				2	2	1	1	2	1	4	4	4	1	4	5	4	0	2	5	3	-0.31811	-0.17989	-0.038687	0.059735	0.071209
Hyaenidae	Proteles	cristatus					X	X	X		X	X	X				Bushland	Desert	Grassland				Woodland	Africa				1	3	2	1	2	2	?	1	1	4	3	4	4	0	1	5	2	-0.010574	-0.23934	0.14281	0.32494	0.037016
Mustelidae	Aonyx	capensis					X	X	X		X	X	X	X	X		Bushland		Grassland	Temperate forest	Tropical forest		Woodland	Africa				2	1	2	1	1	1	1	4	3	4	1	3	2	1	2	2	2	0.18268	-0.34542	0.11304	-0.18009	0.055407
Mustelidae	Aonyx	congicus						X							X		Bushland				Tropical forest			Africa				2	1	2	1	1	1	2	3	3	4	1	3	2	1	2	2	3	0.18042	-0.40117	-0.012918	-0.11428	0.10497
Mustelidae	Ictonyx	striatus				X	X	X	X	X	X	X	X				Bushland	Desert	Grassland		Tropical forest		Woodland	Africa				2	3	2	2	1	2	4	4	3	2	3	3	2	1	2	3	1	-0.047653	0.049455	0.048734	-0.0555	-0.058026
Mustelidae	Lutra	maculicollis					X	X	X	X	X	X	X	X	X		Bushland		Grassland		Tropical forest	Wooded grassland	Woodland	Africa				2	1	2	1	1	1	3	4	3	3	2	3	2	1	2	2	1	0.04762	-0.13459	0.15844	-0.18862	0.073031
Mustelidae	Poecilogale	albinucha					X	X				X	X	X			Bushland				Tropical forest		Woodland	Africa				2	2	1	2	1	2	4	4	3	1	3	5	2	1	2	4	1	-0.21125	0.029506	0.005262	-0.11331	-0.045364
Nandiniidae	Nandinia	binotata					X	X	X			X	X	X	X		Bushland				Tropical forest		Woodland	Africa				2	4	3	1	2	1	4	4	4	1	3	3	3	1	2	3	1	-0.046558	0.097903	0.076409	0.054813	0.035503
Viverridae	Civettictis	civetta					X	X	X	X	X	X	X	X	X		Bushland		Grassland	Temperate forest		Wooded grassland	Woodland	Africa				1	2	3	1	2	2	3	3	3	2	2	3	2	2	1	2	2	0.16198	0.007994	-0.089267	0.005861	0.17275
Viverridae	Genetta	genetta				X	X	X	X	X	X	X	X	X			Bushland	Desert	Grassland	Temperate forest	Tropical forest		Woodland	Africa				2	2	3	2	2	3	4	3	3	3	3	3	3	2	2	2	1	0.11749	0.07486	0.068117	-0.014747	0.14134
Viverridae	Genetta	maculata					X	X	X			X	X	X	X		Bushland		Grassland		Tropical forest		Woodland	Africa				2	2	2	2	2	3	4	3	3	2	3	3	3	1	2	2	1	-0.028817	0.085354	0.041674	-0.014304	0.095822
Viverridae	Genetta	servalina					X	X	X			X		X	X		Bushland		Grassland		Tropical forest			Africa				2	3	2	2	2	3	4	3	3	2	3	3	3	1	2	2	1	-0.005974	0.10298	0.037249	0.027664	0.03429
Viverridae	Genetta	tigrina					X	X	X		X	X	X	X	X		Bushland		Grassland	Temperate forest	Tropical forest	Wooded grassland	Woodland	Africa				2	2	2	2	2	3	4	3	3	2	4	3	3	1	2	3	1	-0.086374	0.072166	0.061005	0.030278	0.092901
																																												0	A
																																												N	41
																																												Min	-0.36584
																																												Max	0.29511
																																												Sum	-1.44844
																																												Mean	-0.0353278
																																												Std. error	0.0323396
																																												Variance	0.04288
																																												Stand. dev	0.207075
																																												Median	-0.010574
																																												25 prcntil	-0.23638
																																												75 prcntil	0.14062
																																												Skewness	-0.329678
																																												Kurtosis	-1.13018
																																												Geom. mean	0
[truncated: 14 more columns]

## Sheet: Bushland OW Hamming
0	0.76471	0.64706	0.70588	0.70588	0.70588	0.70588	0.52941	0.58824	0.11765	0.058824	0.29412	0.58824	0.17647	0.76471	0.70588	0.58824	0.58824	0.64706	0.64706	0.58824	0.70588	0.47059	0.41176	0.70588	0.58824	0.70588	0.64706	0.70588	0.625	0.64706	0.76471	0.58824	0.70588	0.52941	0.52941	0.47059	0.52941	0.64706	0.64706	0.76471		0.76471
0.76471	0	0.29412	0.17647	0.29412	0.29412	0.17647	0.70588	0.58824	0.70588	0.70588	0.76471	0.88235	0.70588	0.11765	0.17647	0.82353	0.88235	0.88235	0.76471	0.76471	0.88235	0.82353	0.94118	0.88235	0.88235	0.88235	0.29412	0.41176	0.8125	0.82353	0.82353	0.76471	0.82353	0.52941	0.76471	0.94118	0.70588	0.70588	0.76471	0.70588		0.64706
0.64706	0.29412	0	0.11765	0.058824	0.058824	0.11765	0.52941	0.52941	0.70588	0.70588	0.52941	0.82353	0.76471	0.23529	0.11765	0.70588	0.82353	0.76471	0.64706	0.64706	0.88235	0.58824	0.88235	0.88235	0.76471	0.82353	0.17647	0.41176	0.625	0.70588	0.82353	0.52941	0.76471	0.41176	0.70588	0.88235	0.76471	0.76471	0.70588	0.76471		0.70588
0.70588	0.17647	0.11765	0	0.17647	0.17647	0.11765	0.64706	0.47059	0.64706	0.64706	0.64706	0.82353	0.70588	0.23529	0	0.82353	0.88235	0.88235	0.76471	0.76471	0.88235	0.70588	0.94118	0.88235	0.88235	0.88235	0.29412	0.35294	0.75	0.70588	0.82353	0.64706	0.76471	0.41176	0.70588	0.88235	0.64706	0.64706	0.70588	0.64706		0.70588
0.70588	0.29412	0.058824	0.17647	0	0.058824	0.11765	0.52941	0.58824	0.76471	0.76471	0.52941	0.76471	0.70588	0.17647	0.17647	0.64706	0.76471	0.70588	0.58824	0.58824	0.82353	0.64706	0.82353	0.82353	0.70588	0.76471	0.17647	0.41176	0.6875	0.76471	0.82353	0.47059	0.70588	0.35294	0.64706	0.94118	0.70588	0.70588	0.64706	0.70588		0.70588
0.70588	0.29412	0.058824	0.17647	0.058824	0	0.11765	0.52941	0.58824	0.76471	0.76471	0.52941	0.82353	0.76471	0.23529	0.17647	0.70588	0.82353	0.76471	0.64706	0.64706	0.88235	0.64706	0.88235	0.88235	0.76471	0.82353	0.17647	0.41176	0.6875	0.76471	0.82353	0.52941	0.76471	0.41176	0.70588	0.94118	0.76471	0.76471	0.70588	0.76471		0.70588
0.70588	0.17647	0.11765	0.11765	0.11765	0.11765	0	0.58824	0.52941	0.76471	0.76471	0.58824	0.76471	0.76471	0.29412	0.11765	0.76471	0.82353	0.82353	0.70588	0.70588	0.88235	0.70588	0.88235	0.88235	0.82353	0.88235	0.17647	0.35294	0.75	0.76471	0.82353	0.58824	0.76471	0.35294	0.70588	0.88235	0.70588	0.70588	0.76471	0.70588		0.52941
0.52941	0.70588	0.52941	0.64706	0.52941	0.52941	0.58824	0	0.64706	0.58824	0.58824	0.35294	0.70588	0.58824	0.64706	0.64706	0.58824	0.70588	0.52941	0.58824	0.58824	0.70588	0.58824	0.58824	0.70588	0.64706	0.64706	0.41176	0.52941	0.5625	0.70588	0.70588	0.58824	0.64706	0.58824	0.70588	0.70588	0.70588	0.82353	0.76471	0.76471		0.58824
0.58824	0.58824	0.52941	0.47059	0.58824	0.58824	0.52941	0.64706	0	0.58824	0.58824	0.52941	0.82353	0.64706	0.64706	0.47059	0.58824	0.70588	0.70588	0.52941	0.58824	0.64706	0.47059	0.82353	0.70588	0.82353	0.64706	0.52941	0.41176	0.75	0.41176	0.52941	0.47059	0.47059	0.29412	0.41176	0.76471	0.70588	0.58824	0.64706	0.64706		0.11765
0.11765	0.70588	0.70588	0.64706	0.76471	0.76471	0.76471	0.58824	0.58824	0	0.058824	0.35294	0.64706	0.058824	0.70588	0.64706	0.64706	0.70588	0.70588	0.70588	0.64706	0.64706	0.52941	0.52941	0.76471	0.64706	0.70588	0.70588	0.70588	0.6875	0.64706	0.76471	0.64706	0.70588	0.58824	0.58824	0.52941	0.47059	0.58824	0.58824	0.70588		0.058824
0.058824	0.70588	0.70588	0.64706	0.76471	0.76471	0.76471	0.58824	0.58824	0.058824	0	0.35294	0.64706	0.11765	0.70588	0.64706	0.64706	0.64706	0.70588	0.70588	0.64706	0.70588	0.52941	0.47059	0.70588	0.64706	0.70588	0.70588	0.70588	0.6875	0.64706	0.76471	0.64706	0.70588	0.58824	0.52941	0.52941	0.47059	0.58824	0.58824	0.70588		0.29412
0.29412	0.76471	0.52941	0.64706	0.52941	0.52941	0.58824	0.35294	0.52941	0.35294	0.35294	0	0.58824	0.35294	0.70588	0.64706	0.52941	0.64706	0.58824	0.47059	0.52941	0.70588	0.47059	0.58824	0.76471	0.64706	0.64706	0.52941	0.70588	0.6875	0.58824	0.58824	0.35294	0.58824	0.35294	0.58824	0.64706	0.58824	0.58824	0.52941	0.70588		0.58824
0.58824	0.88235	0.82353	0.82353	0.76471	0.82353	0.76471	0.70588	0.82353	0.64706	0.64706	0.58824	0	0.58824	0.88235	0.82353	0.47059	0.47059	0.41176	0.64706	0.58824	0.58824	0.70588	0.29412	0.58824	0.47059	0.64706	0.82353	0.82353	0.8125	0.76471	0.70588	0.64706	0.52941	0.64706	0.70588	0.35294	0.41176	0.52941	0.58824	0.58824		0.17647
0.17647	0.70588	0.76471	0.70588	0.70588	0.76471	0.76471	0.58824	0.64706	0.058824	0.11765	0.35294	0.58824	0	0.64706	0.70588	0.58824	0.64706	0.64706	0.64706	0.58824	0.58824	0.58824	0.47059	0.70588	0.58824	0.64706	0.70588	0.70588	0.75	0.70588	0.76471	0.58824	0.64706	0.52941	0.52941	0.58824	0.41176	0.52941	0.52941	0.64706		0.76471
0.76471	0.11765	0.23529	0.23529	0.17647	0.23529	0.29412	0.64706	0.64706	0.70588	0.70588	0.70588	0.88235	0.64706	0	0.23529	0.70588	0.82353	0.76471	0.64706	0.64706	0.82353	0.76471	0.88235	0.82353	0.76471	0.76471	0.29412	0.47059	0.75	0.82353	0.82353	0.64706	0.76471	0.52941	0.70588	1	0.70588	0.70588	0.64706	0.70588		0.70588
0.70588	0.17647	0.11765	0	0.17647	0.17647	0.11765	0.64706	0.47059	0.64706	0.64706	0.64706	0.82353	0.70588	0.23529	0	0.82353	0.88235	0.88235	0.76471	0.76471	0.88235	0.70588	0.94118	0.88235	0.88235	0.88235	0.29412	0.35294	0.75	0.70588	0.82353	0.64706	0.76471	0.41176	0.70588	0.88235	0.64706	0.64706	0.70588	0.64706		0.58824
0.58824	0.82353	0.70588	0.82353	0.64706	0.70588	0.76471	0.58824	0.58824	0.64706	0.64706	0.52941	0.47059	0.58824	0.70588	0.82353	0	0.29412	0.23529	0.23529	0.35294	0.41176	0.41176	0.35294	0.52941	0.35294	0.41176	0.64706	0.82353	0.6875	0.47059	0.41176	0.35294	0.29412	0.52941	0.64706	0.47059	0.41176	0.47059	0.41176	0.58824		0.58824
0.58824	0.88235	0.82353	0.88235	0.76471	0.82353	0.82353	0.70588	0.70588	0.70588	0.64706	0.64706	0.47059	0.64706	0.82353	0.88235	0.29412	0	0.29412	0.29412	0.47059	0.29412	0.47059	0.41176	0.35294	0.41176	0.35294	0.76471	0.88235	0.6875	0.64706	0.58824	0.52941	0.52941	0.70588	0.58824	0.47059	0.52941	0.47059	0.47059	0.58824		0.64706
0.64706	0.88235	0.76471	0.88235	0.70588	0.76471	0.82353	0.52941	0.70588	0.70588	0.70588	0.58824	0.41176	0.64706	0.76471	0.88235	0.23529	0.29412	0	0.47059	0.47059	0.29412	0.64706	0.29412	0.35294	0.52941	0.29412	0.70588	0.82353	0.6875	0.64706	0.58824	0.58824	0.47059	0.70588	0.82353	0.52941	0.64706	0.70588	0.64706	0.70588		0.64706
0.64706	0.76471	0.64706	0.76471	0.58824	0.64706	0.70588	0.58824	0.52941	0.70588	0.70588	0.47059	0.64706	0.64706	0.64706	0.76471	0.23529	0.29412	0.47059	0	0.17647	0.47059	0.17647	0.58824	0.58824	0.35294	0.47059	0.58824	0.76471	0.6875	0.47059	0.41176	0.23529	0.41176	0.47059	0.47059	0.58824	0.41176	0.23529	0.17647	0.35294		0.58824
0.58824	0.76471	0.64706	0.76471	0.58824	0.64706	0.70588	0.58824	0.58824	0.64706	0.64706	0.52941	0.58824	0.58824	0.64706	0.76471	0.35294	0.47059	0.47059	0.17647	0	0.58824	0.23529	0.52941	0.64706	0.35294	0.58824	0.58824	0.58824	0.6875	0.52941	0.47059	0.41176	0.47059	0.52941	0.41176	0.58824	0.41176	0.29412	0.23529	0.29412		0.70588
0.70588	0.88235	0.88235	0.88235	0.82353	0.88235	0.88235	0.70588	0.64706	0.64706	0.70588	0.70588	0.58824	0.58824	0.82353	0.88235	0.41176	0.29412	0.29412	0.47059	0.58824	0	0.64706	0.47059	0.17647	0.64706	0.11765	0.82353	0.82353	0.75	0.64706	0.52941	0.70588	0.52941	0.76471	0.64706	0.70588	0.52941	0.58824	0.58824	0.70588		0.47059
0.47059	0.82353	0.58824	0.70588	0.64706	0.64706	0.70588	0.58824	0.47059	0.52941	0.52941	0.47059	0.70588	0.58824	0.76471	0.70588	0.41176	0.47059	0.64706	0.17647	0.23529	0.64706	0	0.64706	0.70588	0.35294	0.58824	0.58824	0.64706	0.5625	0.41176	0.52941	0.29412	0.47059	0.52941	0.41176	0.52941	0.47059	0.29412	0.23529	0.41176		0.41176
0.41176	0.94118	0.88235	0.94118	0.82353	0.88235	0.88235	0.58824	0.82353	0.52941	0.47059	0.58824	0.29412	0.47059	0.88235	0.94118	0.35294	0.41176	0.29412	0.58824	0.52941	0.47059	0.64706	0	0.41176	0.35294	0.52941	0.76471	0.82353	0.75	0.70588	0.64706	0.70588	0.47059	0.70588	0.64706	0.29412	0.47059	0.64706	0.64706	0.70588		0.70588
0.70588	0.88235	0.88235	0.88235	0.82353	0.88235	0.88235	0.70588	0.70588	0.76471	0.70588	0.76471	0.58824	0.70588	0.82353	0.88235	0.52941	0.35294	0.35294	0.58824	0.64706	0.17647	0.70588	0.41176	0	0.52941	0.11765	0.82353	0.82353	0.8125	0.64706	0.58824	0.76471	0.47059	0.82353	0.64706	0.70588	0.64706	0.70588	0.70588	0.76471		0.58824
0.58824	0.88235	0.76471	0.88235	0.70588	0.76471	0.82353	0.64706	0.82353	0.64706	0.64706	0.64706	0.47059	0.58824	0.76471	0.88235	0.35294	0.41176	0.52941	0.35294	0.35294	0.64706	0.35294	0.35294	0.52941	0	0.52941	0.64706	0.76471	0.75	0.64706	0.64706	0.52941	0.47059	0.70588	0.52941	0.35294	0.41176	0.47059	0.41176	0.52941		0.70588
0.70588	0.88235	0.82353	0.88235	0.76471	0.82353	0.88235	0.64706	0.64706	0.70588	0.70588	0.64706	0.64706	0.64706	0.76471	0.88235	0.41176	0.35294	0.29412	0.47059	0.58824	0.11765	0.58824	0.52941	0.11765	0.52941	0	0.76471	0.82353	0.6875	0.64706	0.58824	0.64706	0.52941	0.76471	0.64706	0.76471	0.58824	0.64706	0.58824	0.76471		0.64706
0.64706	0.29412	0.17647	0.29412	0.17647	0.17647	0.17647	0.41176	0.52941	0.70588	0.70588	0.52941	0.82353	0.70588	0.29412	0.29412	0.64706	0.76471	0.70588	0.58824	0.58824	0.82353	0.58824	0.76471	0.82353	0.64706	0.76471	0	0.41176	0.625	0.70588	0.76471	0.58824	0.70588	0.52941	0.58824	0.82353	0.76471	0.82353	0.76471	0.82353		0.70588
0.70588	0.41176	0.41176	0.35294	0.41176	0.41176	0.35294	0.52941	0.41176	0.70588	0.70588	0.70588	0.82353	0.70588	0.47059	0.35294	0.82353	0.88235	0.82353	0.76471	0.58824	0.82353	0.64706	0.82353	0.82353	0.76471	0.82353	0.41176	0	0.6875	0.70588	0.70588	0.76471	0.70588	0.52941	0.47059	0.82353	0.70588	0.70588	0.76471	0.64706		0.625
0.625	0.8125	0.625	0.75	0.6875	0.6875	0.75	0.5625	0.75	0.6875	0.6875	0.6875	0.8125	0.75	0.75	0.75	0.6875	0.6875	0.6875	0.6875	0.6875	0.75	0.5625	0.75	0.8125	0.75	0.6875	0.625	0.6875	0	0.75	0.8125	0.75	0.875	0.875	0.8125	0.625	0.875	0.8125	0.75	0.875		0.64706
0.64706	0.82353	0.70588	0.70588	0.76471	0.76471	0.76471	0.70588	0.41176	0.64706	0.64706	0.58824	0.76471	0.70588	0.82353	0.70588	0.47059	0.64706	0.64706	0.47059	0.52941	0.64706	0.41176	0.70588	0.64706	0.64706	0.64706	0.70588	0.70588	0.75	0	0.17647	0.47059	0.23529	0.58824	0.58824	0.64706	0.70588	0.58824	0.58824	0.64706		0.76471
0.76471	0.82353	0.82353	0.82353	0.82353	0.82353	0.82353	0.70588	0.52941	0.76471	0.76471	0.58824	0.70588	0.76471	0.82353	0.82353	0.41176	0.58824	0.58824	0.41176	0.47059	0.52941	0.52941	0.64706	0.58824	0.64706	0.58824	0.76471	0.70588	0.8125	0.17647	0	0.52941	0.29412	0.64706	0.64706	0.64706	0.64706	0.52941	0.52941	0.58824		0.58824
0.58824	0.76471	0.52941	0.64706	0.47059	0.52941	0.58824	0.58824	0.47059	0.64706	0.64706	0.35294	0.64706	0.58824	0.64706	0.64706	0.35294	0.52941	0.58824	0.23529	0.41176	0.70588	0.29412	0.70588	0.76471	0.52941	0.64706	0.58824	0.76471	0.75	0.47059	0.52941	0	0.41176	0.29412	0.47059	0.70588	0.52941	0.35294	0.29412	0.35294		0.70588
0.70588	0.82353	0.76471	0.76471	0.70588	0.76471	0.76471	0.64706	0.47059	0.70588	0.70588	0.58824	0.52941	0.64706	0.76471	0.76471	0.29412	0.52941	0.47059	0.41176	0.47059	0.52941	0.47059	0.47059	0.47059	0.47059	0.52941	0.70588	0.70588	0.875	0.23529	0.29412	0.41176	0	0.52941	0.52941	0.58824	0.58824	0.52941	0.52941	0.58824		0.52941
0.52941	0.52941	0.41176	0.41176	0.35294	0.41176	0.35294	0.58824	0.29412	0.58824	0.58824	0.35294	0.64706	0.52941	0.52941	0.41176	0.52941	0.70588	0.70588	0.47059	0.52941	0.76471	0.52941	0.70588	0.82353	0.70588	0.76471	0.52941	0.52941	0.875	0.58824	0.64706	0.29412	0.52941	0	0.52941	0.76471	0.52941	0.47059	0.52941	0.52941		0.52941
0.52941	0.76471	0.70588	0.70588	0.64706	0.70588	0.70588	0.70588	0.41176	0.58824	0.52941	0.58824	0.70588	0.52941	0.70588	0.70588	0.64706	0.58824	0.82353	0.47059	0.41176	0.64706	0.41176	0.64706	0.64706	0.52941	0.64706	0.58824	0.47059	0.8125	0.58824	0.64706	0.47059	0.52941	0.52941	0	0.76471	0.47059	0.47059	0.47059	0.47059		0.47059
0.47059	0.94118	0.88235	0.88235	0.94118	0.94118	0.88235	0.70588	0.76471	0.52941	0.52941	0.64706	0.35294	0.58824	1	0.88235	0.47059	0.47059	0.52941	0.58824	0.58824	0.70588	0.52941	0.29412	0.70588	0.35294	0.76471	0.82353	0.82353	0.625	0.64706	0.64706	0.70588	0.58824	0.76471	0.76471	0	0.52941	0.58824	0.64706	0.64706		0.52941
0.52941	0.70588	0.76471	0.64706	0.70588	0.76471	0.70588	0.70588	0.70588	0.47059	0.47059	0.58824	0.41176	0.41176	0.70588	0.64706	0.41176	0.52941	0.64706	0.41176	0.41176	0.52941	0.47059	0.47059	0.64706	0.41176	0.58824	0.76471	0.70588	0.875	0.70588	0.64706	0.52941	0.58824	0.52941	0.47059	0.52941	0	0.17647	0.23529	0.29412		0.64706
0.64706	0.70588	0.76471	0.64706	0.70588	0.76471	0.70588	0.82353	0.58824	0.58824	0.58824	0.58824	0.52941	0.52941	0.70588	0.64706	0.47059	0.47059	0.70588	0.23529	0.29412	0.58824	0.29412	0.64706	0.70588	0.47059	0.64706	0.82353	0.70588	0.8125	0.58824	0.52941	0.35294	0.52941	0.47059	0.47059	0.58824	0.17647	0	0.058824	0.11765		0.64706
0.64706	0.76471	0.70588	0.70588	0.64706	0.70588	0.76471	0.76471	0.64706	0.58824	0.58824	0.52941	0.58824	0.52941	0.64706	0.70588	0.41176	0.47059	0.64706	0.17647	0.23529	0.58824	0.23529	0.64706	0.70588	0.41176	0.58824	0.76471	0.76471	0.75	0.58824	0.52941	0.29412	0.52941	0.52941	0.47059	0.64706	0.23529	0.058824	0	0.17647		0.76471
0.76471	0.70588	0.76471	0.64706	0.70588	0.76471	0.70588	0.76471	0.64706	0.70588	0.70588	0.70588	0.58824	0.64706	0.70588	0.64706	0.58824	0.58824	0.70588	0.35294	0.29412	0.70588	0.41176	0.70588	0.76471	0.52941	0.76471	0.82353	0.64706	0.875	0.64706	0.58824	0.35294	0.58824	0.52941	0.47059	0.64706	0.29412	0.11765	0.17647	0		0.29412
0.29412		0.17647		0.11765		0.64706		0.058824		0.58824			0.23529			0.29412			0.58824				0.52941					0.75														0.17647
0.17647		0.17647		0.52941		0.58824		0.35294		0.35294			0.70588			0.29412			0.23529				0.11765					0.8125														0.29412
0.29412		0.11765		0.58824		0.58824		0.64706		0.70588			0.82353			0.47059			0.52941				0.82353					0.75														0.29412
0.29412		0.64706		0.76471		0.35294		0.058824		0.64706			0.76471			0.29412			0.64706				0.82353					0.875														0.17647
0.17647		0.47059		0.76471		0.70588		0.70588		0.52941			0.64706			0.47059			0.35294				0.8125					0.875														0.70588
0.70588		0.64706		0.52941		0.58824		0.64706		0.64706			0.64706			0.41176			0.58824				0.64706					0.8125														0.58824
0.58824		0.64706		0.82353		0.64706		0.64706		0.58824			0.82353			0.35294			0.58824				0.58824					0.625														0.70588
0.70588		0.64706		0.76471		0.64706		0.70588		0.47059			0.76471			0.41176			0.58824				0.76471					0.875														0.70588
0.70588		0.82353		0.23529		0.58824		0.70588		0.52941			0.88235			0.35294			0.6875				0.47059					0.8125														0.76471
0.76471		0.70588		0.17647		0.70588		0.70588		0.70588			0.82353			0.76471			0.52941				0.82353					0.75														0.88235
0.88235		0.23529		0.70588		0.52941		0.64706		0.47059			0.76471			0.88235			0.47059				0.64706					0.875														0.70588
0.70588		0		0.82353		0.58824		0.64706		0.58824			0.76471			0.6875			0.41176				0.70588					0.17647														0.11765
0.11765		0.82353		0.76471		0.58824		0.52941		0.76471			0.29412			0.64706			0.47059				0.64706					0.47059														0.17647
0.17647		0.88235		0.64706		0.70588		0.52941		0.64706			0.47059			0.58824			0.52941				0.70588					0.23529														0.82353
0.82353		0.88235		0.64706		0.58824		0.76471		0.64706			0.75			0.52941			0.41176				0.70588					0.58824														0.88235
0.88235		0.76471		0.88235		0.58824		0.64706		0.52941			0.82353			0.52941			0.58824				0.76471					0.58824														0.88235
0.88235		0.76471		0.64706		0.70588		0.70588		0.70588			0.82353			0.70588			0.41176				0.52941					0.64706														0.76471
0.76471		0.88235		0.88235		0.64706		0.70588		0.6875			0.64706			0.58824			0.29412				0.64706					0.70588														0.76471
0.76471		0.70588		0.88235		0.64706		0.70588		0.58824			0.76471			0.47059			0.23529				0.76471					0.58824														0.88235
0.88235		0.94118		0.76471		0.41176		0.6875		0.58824			0.52941			0.52941			0.29412				0.75					0.58824														0.82353
0.82353		0.88235		0.82353		0.52941		0.64706		0.35294			0.70588			0.47059			0.64706				0.64706					0.64706														0.94118
0.94118		0.88235		0.17647		0.5625		0.76471		0.58824			1			0.47059			0.47059				0.64706					0.52941														0.88235
0.88235		0.88235		0.41176		0.70588		0.64706		0.35294			0.70588			0.58824			0.17647				0.52941					0.29412														0.88235
0.88235		0.29412		0.6875		0.70588		0.70588		0.58824			0.70588			0.47059			0.64706				0.47059					0.64706														0.88235
0.88235		0.35294		0.76471		0.58824		0.58824		0.64706			0.64706			0.47059			0.11765				0.70588					0.64706														0.29412
0.29412		0.75		0.82353		0.64706		0.58824		0.58824			0.70588			0.29412			0.82353				0.52941					0.64706														0.41176
0.41176		0.70588		0.52941		0.58824		0.52941		0.58824			0.82353			0.64706			0.82353				0.35294					0.64706														0.8125
0.8125		0.82353		0.76471		0.70588		0.47059		0.52941			0.88235			0.29412			0.75				0.41176					0.52941														0.82353
0.82353		0.64706		0.41176		0.70588		0.58824		0.70588			0.88235			0.35294			0.64706				0.47059					0.52941														0.82353
0.82353		0.76471		0.70588		0.70588		0.58824		0.58824			0.76471			0.52941			0.52941				0.41176					0.58824														0.76471
0.76471		0.41176		0.94118		0.82353		0.70588		0.88235			0.76471			0.29412			0.70588				0.52941					0.41176														0.82353
0.82353		0.70588		0.76471		0.76471				0.82353			0.88235			0.70588			0.52941				0.76471					0.29412														0.52941
0.52941		0.88235		0.76471		0.76471				0.47059			0.70588			0.82353			0.76471				0.82353					0.47059														0.76471
0.76471		0.64706		0.70588		0.58824				0.47059			0.94118			0.6875			0.64706				0.6875					0.70588														0.94118
0.94118		0.64706		0.76471		0.58824				0.41176			0.88235			0.64706			0.70588				0.64706					0.52941														0.70588
0.70588		0.70588				0.52941				0.64706			0.88235			0.58824			0.52941				0.58824					0.35294														0.70588
0.70588		0.64706				0.82353				0.58824			0.88235			0.58824			0.58824				0.64706					0.29412														0.76471
0.76471		0.058824				0.64706				0.58824			0.29412			0.47059			0.58824				0.52941					0.35294														0.70588
0.70588		0.11765				0.64706				0.70588			0.35294			0.70588			0.70588				0.76471					0.52941														0.11765
0.11765		0.52941				0.47059				0.29412			0.75			0.82353			0.64706				0.64706					0.52941														0.058824
0.058824		0.58824				0.58824				0.58824			0.70588			0.52941			0.70588				0.76471					0.58824														0.058824
0.058824		0.76471				0.70588				0.47059			0.82353			0.64706			0.35294				0.58824					0.58824														0.11765
0.11765		0.76471				0.70588				0.64706			0.64706			0.70588			0.58824				0.64706					0.52941														0.52941
0.52941		0.52941				0.52941				0.82353			0.76471			0.64706			0.58824				0.58824					0.52941														0.52941
0.52941		0.76471				0.58824				0.82353			0.41176			0.70588			0.64706				0.76471					0.58824														0.70588
0.70588		0.70588				0.64706				0.8125			0.70588			0.17647			0.5625				0.41176					0.52941														0.70588
0.70588		0.17647				0.47059				0.76471			0.88235			0.47059			0.41176				0.625					0.76471														0.52941
0.52941		0.17647				0.82353				0.70588			0.64706			0.17647			0.52941				0.70588					0.52941														0.82353
0.82353		0.64706				0.70588				0.64706			0.64706			0.58824			0.29412				0.76471					0.47059														0.76471
0.76471		0.76471				0.82353				0.52941			0.70588			0.58824			0.47059				0.58824					0.52941														0.23529
0.23529		0.70588				0.64706				0.64706			0.64706			0.35294			0.52941				0.70588					0.52941														0.11765
0.11765		0.58824				0.52941				0.70588						0.47059			0.41176				0.52941					0.76471														0.70588
0.70588		0.58824				0.41176				0.35294						0.58824			0.52941				0.58824					0.47059														0.82353
0.82353		0.82353				0.75				0.41176						0.76471			0.47059				0.82353					0.47059														0.76471
0.76471		0.64706				0.41176				0.52941						0.6875			0.29412				0.76471					0.47059														0.64706
0.64706		0.82353				0.52941				0.58824						0.47059			0.23529				0.82353					0.47059														0.64706
0.64706		0.82353				0.47059				0.58824						0.41176			0.41176				0.76471					0.52941														0.88235
0.88235		0.70588				0.47059				0.64706						0.23529							0.82353					0.58824														0.58824
0.58824		0.76471				0.29412				0.70588						0.41176							0.6875					0.64706														0.88235
0.88235		0.17647				0.41176				0.58824						0.47059							0.70588					0.64706														0.88235
0.88235		0.41176				0.76471				0.64706						0.47059							0.70588					0.17647														0.76471
0.76471		0.6875				0.70588				0.64706						0.58824							0.76471					0.23529														0.82353
0.82353		0.76471				0.58824				0.64706						0.41176							0.70588					0.29412														0.17647
0.17647		0.82353				0.64706				0.58824						0.23529							0.52941					0.058824														0.41176
0.41176		0.47059				0.64706				0.58824						0.17647							0.47059					0.11765														0.625
0.625		0.70588				0.058824				0.58824						0.35294							0.82353					0.17647														0.70588
0.70588		0.35294				0.35294				0.47059						0.58824							0.70588																			0.82353
0.82353		0.64706				0.64706				0.70588						0.23529							0.70588																			0.52941
0.52941		0.94118				0.058824				0.58824						0.52941							0.76471																			0.76471
0.76471		0.70588				0.70588				0.64706						0.64706							0.64706																			0.41176
0.41176		0.70588				0.64706				0.70588						0.35294							0.75																			0.70588
0.70588		0.64706				0.64706				0.70588						0.58824							0.8125																			0.88235
0.88235		0.70588				0.70588				0.75						0.58824							0.75																			0.76471
0.76471		0.11765				0.70588				0.70588						0.58824							0.875																			0.76471
0.76471		0.52941				0.70588				0.76471						0.6875							0.875																			0.70588
0.70588		0.58824				0.64706				0.58824						0.52941							0.8125																			0.76471
0.76471		0.76471				0.64706				0.64706						0.47059							0.625																			0.17647
0.17647		0.76471				0.52941				0.52941						0.41176							0.875																			0.17647
0.17647		0.52941				0.52941				0.52941						0.47059							0.8125																			0.11765
0.11765		0.82353				0.76471				0.58824						0.52941							0.75																			0.64706
0.64706		0.76471				0.64706				0.41176						0.41176							0.875																			0.47059
0.47059		0.23529				0.70588				0.52941						0.58824							0.17647																			0.64706
0.64706		0.17647				0.70588				0.52941						0.41176							0.47059																			0.64706
0.64706		0.70588				0.70588				0.64706						0.29412							0.23529																			0.64706
0.64706		0.82353				0.6875				0.23529						0.23529							0.58824																			0.82353
0.82353		0.76471				0.64706				0.70588						0.29412							0.58824																			0.70588
0.70588		0.64706				0.76471				0.82353						0.64706							0.64706																			0.23529
0.23529		0.64706				0.64706				0.76471						0.47059							0.70588																			0
0		0.88235				0.70588				0.64706						0.17647							0.58824																			0.82353
0.82353		0.64706				0.58824				0.64706						0.64706							0.58824																			0.88235
0.88235		0.88235				0.58824				0.82353						0.11765							0.64706																			0.88235
0.88235		0.88235				0.52941				0.76471						0.82353							0.52941																			0.76471
0.76471		0.76471				0.47059				0.88235						0.82353							0.29412																			0.76471
0.76471		0.82353				0.58824				0.82353						0.75							0.64706																			0.88235
0.88235		0.17647				0.58824				0.76471						0.64706							0.64706																			0.70588
0.70588		0.41176				0.70588				0.76471						0.52941							0.64706																			0.94118
0.94118		0.6875								0.29412						0.70588							0.64706																			0.88235
0.88235		0.76471								0.47059						0.52941							0.52941																			0.88235
0.88235		0.82353								0.75						0.76471							0.52941																			0.88235
0.88235		0.52941								0.82353						0.64706							0.58824																			0.29412
0.29412		0.76471								0.82353						0.70588							0.41176																			0.35294
0.35294		0.41176								0.64706						0.52941							0.29412																			0.75
0.75		0.70588								0.76471						0.58824							0.47059																			0.70588
0.70588		0.94118								0.52941						0.58824							0.70588																			0.82353
0.82353		0.76471								0.70588						0.70588							0.52941																			0.64706
0.64706		0.76471								1						0.64706							0.35294																			0.76471
0.76471		0.70588								0.70588						0.70588							0.29412																			0.41176
0.41176		0.76471								0.70588						0.35294							0.35294																			0.70588
0.70588		0.35294								0.64706						0.58824							0.52941																			0.88235
0.88235		0.64706								0.70588						0.58824							0.52941																			0.64706
0.64706		0.11765								0.82353						0.64706							0.58824																			0.64706
0.64706		0.70588								0.88235						0.5625							0.58824																			0.70588
0.70588		0.64706								0.88235						0.41176							0.52941																			0.64706
0.64706		0.64706								0.76471						0.52941							0.52941																			0.058824
0.058824		0.64706								0.76471						0.29412							0.58824																			0.11765
0.11765		0.70588								0.88235						0.47059							0.52941																			0.52941
0.52941		0.70588								0.70588						0.52941							0.76471																			0.58824
0.58824		0.64706								0.94118						0.41176							0.52941																			0.76471
0.76471		0.70588								0.88235						0.52941							0.47059																			0.76471
0.76471		0.52941								0.88235						0.47059							0.52941																			0.52941
0.52941		0.47059								0.88235						0.29412							0.52941																			0.76471
0.76471		0.70588								0.29412						0.23529							0.76471																			0.70588
0.70588		0.64706								0.35294						0.41176							0.47059																			0.17647
0.17647		0.70588								0.75						0.41176							0.47059																			0.17647
0.17647		0.70588								0.70588						0.35294							0.47059																			0.64706
0.64706		0.70588								0.82353						0.52941							0.47059																			0.76471
0.76471		0.6875								0.64706						0.76471							0.52941																			0.70588
0.70588		0.64706								0.76471						0.82353							0.58824																			0.58824
0.58824		0.76471								0.41176						0.75							0.64706																			0.58824
0.58824		0.64706								0.70588						0.70588							0.64706																			0.82353
0.82353		0.70588								0.88235						0.64706							0.17647																			0.64706
0.64706		0.58824								0.64706						0.70588							0.23529																			0.82353
0.82353		0.52941								0.64706						0.47059							0.29412																			0.82353
0.82353		0.52941								0.70588						0.70588							0.058824																			0.70588
0.70588		0.47059								0.64706						0.64706							0.11765																			0.76471
0.76471		0.58824														0.29412							0.17647																			0.17647
0.17647		0.58824														0.47059																										0.41176
0.41176		0.70588														0.64706																										0.6875
0.6875		0.58824														0.64706																										0.76471
0.76471		0.35294														0.70588																										0.82353
0.82353		0.70588														0.52941																										0.47059
0.47059		0.64706														0.11765																										0.70588
0.70588		0.52941														0.82353																										0.35294
0.35294		0.64706														0.82353																										0.64706
0.64706		0.58824														0.8125																										0.94118
0.94118		0.47059														0.64706																										0.70588
0.70588		0.52941														0.58824																										0.70588
0.70588		0.70588														0.76471																										0.64706
0.64706		0.47059														0.47059																										0.70588
0.70588		0.58824														0.82353																										0.11765
0.11765		0.76471														0.64706																										0.52941
0.52941		0.64706														0.70588																										0.58824
0.58824		0.64706														0.64706																										0.76471
0.76471		0.52941														0.70588																										0.76471
0.76471		0.70588														0.70588																										0.52941
0.52941		0.6875														0.76471																										0.82353
0.82353		0.58824														0.52941																										0.76471
0.76471		0.58824														0.64706																										0.23529
0.23529		0.35294														0.76471																										0.17647
0.17647		0.58824														0.75																										0.70588
0.70588		0.35294														0.64706																										0.82353
0.82353		0.58824														0.64706																										0.76471
0.76471		0.64706														0.52941																										0.64706
0.64706		0.58824														0.47059																										0.64706
0.64706		0.58824														0.70588																										0.88235
0.88235		0.52941														0.52941																										0.64706
0.64706		0.70588														0.35294																										0.88235
0.88235		0.58824														0.41176																										0.88235
0.88235		0.88235														0.47059																										0.76471
0.76471		0.82353														0.41176																										0.82353
0.82353		0.47059														0.52941																										0.17647
0.17647		0.47059														0.76471																										0.41176
0.41176		0.41176														0.82353																										0.6875
0.6875		0.64706														0.6875																										0.76471
0.76471		0.58824														0.64706																										0.82353
0.82353		0.58824														0.58824																										0.52941
0.52941		0.70588														0.64706																										0.76471
0.76471		0.29412														0.52941																										0.41176
0.41176		0.58824														0.76471																										0.70588
0.70588		0.47059														0.64706																										0.94118
0.94118		0.64706														0.76471																										0.76471
0.76471		0.82353														0.58824																										0.76471
0.76471		0.82353														0.64706																										0.70588
0.70588		0.8125														0.58824																										0.76471
0.76471		0.76471														0.76471																										0.35294
0.35294		0.70588														0.41176																										0.64706
0.64706		0.64706														0.625																										0.11765
0.11765		0.52941														0.70588																										0.70588
0.70588		0.64706														0.76471																										0.64706
0.64706		0.70588														0.58824																										0.64706
0.64706		0.35294														0.70588																										0.64706
0.64706		0.41176														0.52941																										0.70588
0.70588		0.52941														0.58824																										0.70588
0.70588		0.58824														0.82353																										0.64706
0.64706		0.58824														0.76471																										0.70588
0.70588		0.64706														0.82353																										0.52941
0.52941		0.70588														0.76471																										0.47059
0.47059		0.58824														0.82353																										0.70588
0.70588		0.64706														0.6875																										0.64706
0.64706		0.64706														0.70588																										0.70588
0.70588		0.64706														0.70588																										0.70588
0.70588		0.58824														0.76471																										0.70588
0.70588		0.58824														0.70588																										0.6875
0.6875		0.58824														0.52941																										0.64706
0.64706		0.47059														0.47059																										0.76471
0.76471		0.70588														0.82353																										0.64706
0.64706		0.58824														0.70588																										0.70588
0.70588		0.64706														0.70588																										0.58824
0.58824		0.70588														0.76471																										0.52941
0.52941		0.70588														0.64706																										0.52941
0.52941		0.75														0.75																										0.47059
0.47059		0.70588														0.8125																										0.58824
0.58824		0.76471														0.75																										0.58824
0.58824		0.58824														0.875																										0.70588
0.70588		0.64706														0.875																										0.58824
0.58824		0.52941														0.8125																										0.35294
0.35294		0.52941														0.625																										0.70588
0.70588		0.58824														0.875																										0.64706
0.64706		0.41176														0.8125																										0.52941
0.52941		0.52941														0.75																										0.64706
0.64706		0.52941														0.875																										0.58824
0.58824		0.64706														0.17647																										0.47059
0.47059		0.23529														0.47059																										0.52941
0.52941		0.70588														0.23529																										0.70588
0.70588		0.82353														0.58824																										0.47059
0.47059		0.76471														0.58824																										0.58824
0.58824		0.64706														0.64706																										0.76471
0.76471		0.64706														0.70588																										0.64706
0.64706		0.82353														0.58824																										0.64706
0.64706		0.76471														0.58824																										0.52941
0.52941		0.88235														0.64706																										0.70588
0.70588		0.82353														0.52941																										0.6875
0.6875		0.76471														0.29412																										0.58824
0.58824		0.76471														0.64706																										0.58824
0.58824		0.29412														0.64706																										0.35294
0.35294		0.47059														0.64706																										0.58824
0.58824		0.75														0.64706																										0.35294
0.35294		0.82353														0.52941																										0.58824
0.58824		0.82353														0.52941																										0.64706
0.64706		0.64706														0.58824																										0.58824
0.58824		0.76471														0.41176																										0.58824
0.58824		0.52941														0.29412																										0.52941
0.52941		0.70588														0.47059																										0.70588
0.70588		1														0.70588																										0.58824
0.58824		0.70588														0.52941																										0.88235
0.88235		0.70588														0.35294																										0.82353
0.82353		0.64706														0.29412																										0.47059
0.47059		0.70588														0.35294																										0.47059
0.47059		0.82353														0.52941																										0.41176
0.41176		0.88235														0.52941																										0.64706
0.64706		0.88235														0.58824																										0.58824
0.58824		0.76471														0.58824																										0.58824
0.58824		0.76471														0.52941																										0.70588
0.70588		0.88235														0.52941																										0.29412
0.29412		0.70588														0.58824																										0.58824
0.58824		0.94118														0.52941																										0.47059
0.47059		0.88235														0.76471																										0.64706
0.64706		0.88235														0.52941																										0.82353
0.82353		0.88235														0.47059																										0.82353
0.82353		0.29412														0.52941																										0.8125
0.8125		0.35294														0.52941																										0.76471
0.76471		0.75														0.76471																										0.70588
0.70588		0.70588														0.47059																										0.64706
0.64706		0.82353														0.47059																										0.52941
0.52941		0.64706														0.47059																										0.64706
0.64706		0.76471														0.47059																										0.70588
0.70588		0.41176														0.52941																										0.35294
0.35294		0.70588														0.58824																										0.41176
0.41176		0.88235														0.64706																										0.52941
0.52941		0.64706														0.64706																										0.58824
0.58824		0.64706														0.17647																										0.58824
0.58824		0.70588														0.23529																										0.64706
0.64706		0.64706														0.29412																										0.70588
0.70588																0.058824																										0.58824
0.58824																0.11765																										0.64706
0.64706																0.17647																										0.64706
0.64706																																										0.64706
0.64706																																										0.58824
0.58824																																										0.58824
0.58824																																										0.58824
0.58824																																										0.47059
0.47059																																										0.70588
0.70588																																										0.58824
0.58824																																										0.64706
0.64706																																										0.70588
0.70588																																										0.70588
0.70588																																										0.75
0.75																																										0.70588
0.70588																																										0.76471
0.76471																																										0.58824
0.58824																																										0.64706
0.64706																																										0.52941
0.52941																																										0.52941
0.52941																																										0.58824
0.58824																																										0.41176
0.41176																																										0.52941
0.52941																																										0.52941
0.52941																																										0.64706
0.64706																																										0.23529
0.23529																																										0.70588
0.70588																																										0.82353
0.82353																																										0.76471
0.76471																																										0.64706
0.64706																																										0.64706
0.64706																																										0.82353
0.82353																																										0.76471
0.76471																																										0.88235
0.88235																																										0.82353
0.82353																																										0.76471
0.76471																																										0.76471
0.76471																																										0.29412
0.29412																																										0.47059
0.47059																																										0.75
0.75																																										0.82353
0.82353																																										0.82353
0.82353																																										0.64706
0.64706																																										0.76471
0.76471																																										0.52941
0.52941																																										0.70588
0.70588																																										1
1																																										0.70588
0.70588																																										0.70588
0.70588																																										0.64706
0.64706																																										0.70588
0.70588																																										0.82353
0.82353																																										0.88235
0.88235																																										0.88235
0.88235																																										0.76471
0.76471																																										0.76471
0.76471																																										0.88235
0.88235																																										0.70588
0.70588																																										0.94118
0.94118																																										0.88235
0.88235																																										0.88235
0.88235																																										0.88235
0.88235																																										0.29412
0.29412																																										0.35294
0.35294																																										0.75
0.75																																										0.70588
0.70588																																										0.82353
0.82353																																										0.64706
0.64706																																										0.76471
0.76471																																										0.41176
0.41176																																										0.70588
0.70588																																										0.88235
0.88235																																										0.64706
0.64706																																										0.64706
0.64706																																										0.70588
0.70588																																										0.64706
0.64706																																										0.58824
0.58824																																										0.52941
0.52941																																										0.76471
0.76471																																										0.76471
0.76471																																										0.58824
0.58824																																										0.76471
0.76471																																										0.76471
0.76471																																										0.29412
0.29412																																										0.11765
0.11765																																										0.76471
0.76471																																										0.82353
0.82353																																										0.82353
0.82353																																										0.70588
0.70588																																										0.70588
0.70588																																										0.88235
0.88235																																										0.70588
0.70588																																										0.88235
0.88235																																										0.88235
0.88235																																										0.82353
0.82353																																										0.88235
0.88235																																										0.17647
0.17647																																										0.35294
0.35294																																										0.75
0.75																																										0.76471
0.76471																																										0.82353
0.82353																																										0.58824
0.58824																																										0.76471
0.76471																																										0.35294
0.35294																																										0.70588
0.70588																																										0.88235
0.88235																																										0.70588
0.70588																																										0.70588
0.70588																																										0.76471
0.76471																																										0.70588
0.70588																																										0.64706
0.64706																																										0.58824
0.58824																																										0.58824
0.58824																																										0.35294
0.35294																																										0.70588
0.70588																																										0.58824
0.58824																																										0.64706
0.64706																																										0.64706
0.64706																																										0.58824
0.58824																																										0.70588
0.70588																																										0.52941
0.52941																																										0.58824
0.58824																																										0.58824
0.58824																																										0.70588
0.70588																																										0.58824
0.58824																																										0.58824
0.58824																																										0.70588
0.70588																																										0.64706
0.64706																																										0.64706
0.64706																																										0.41176
0.41176																																										0.52941
0.52941																																										0.5625
0.5625																																										0.70588
0.70588																																										0.70588
0.70588																																										0.58824
0.58824																																										0.64706
0.64706																																										0.58824
0.58824																																										0.70588
0.70588																																										0.70588
0.70588																																										0.70588
0.70588																																										0.82353
0.82353																																										0.76471
0.76471																																										0.76471
0.76471																																										0.58824
0.58824																																										0.58824
0.58824																																										0.52941
0.52941																																										0.82353
0.82353																																										0.64706
0.64706																																										0.64706
0.64706																																										0.47059
0.47059																																										0.58824
0.58824																																										0.70588
0.70588																																										0.70588
0.70588																																										0.52941
0.52941																																										0.58824
0.58824																																										0.64706
0.64706																																										0.47059
0.47059																																										0.82353
0.82353																																										0.70588
0.70588																																										0.82353
0.82353																																										0.64706
0.64706																																										0.52941
0.52941																																										0.41176
0.41176																																										0.75
0.75																																										0.41176
0.41176																																										0.52941
0.52941																																										0.47059
0.47059																																										0.47059
0.47059																																										0.29412
0.29412																																										0.41176
0.41176																																										0.76471
0.76471																																										0.70588
0.70588																																										0.58824
0.58824																																										0.64706
0.64706																																										0.64706
0.64706																																										0.058824
0.058824																																										0.35294
0.35294																																										0.64706
0.64706																																										0.058824
0.058824																																										0.70588
0.70588																																										0.64706
0.64706																																										0.64706
0.64706																																										0.70588
0.70588																																										0.70588
0.70588																																										0.70588
0.70588																																										0.64706
0.64706																																										0.64706
0.64706																																										0.52941
0.52941																																										0.52941
0.52941																																										0.76471
0.76471																																										0.64706
0.64706																																										0.70588
0.70588																																										0.70588
0.70588																																										0.70588
0.70588																																										0.6875
0.6875																																										0.64706
0.64706																																										0.76471
0.76471																																										0.64706
0.64706																																										0.70588
0.70588																																										0.58824
0.58824																																										0.58824
0.58824																																										0.52941
0.52941																																										0.47059
0.47059																																										0.58824
0.58824																																										0.58824
0.58824																																										0.70588
0.70588																																										0.29412
0.29412																																										0.23529
0.23529																																										0.23529
0.23529																																										0.35294
0.35294																																										0.41176
0.41176																																										0.41176
0.41176																																										0.35294
0.35294																																										0.52941
0.52941																																										0.35294
0.35294																																										0.41176
0.41176																																										0.64706
0.64706																																										0.82353
0.82353																																										0.6875
0.6875																																										0.47059
0.47059																																										0.41176
0.41176																																										0.35294
0.35294																																										0.29412
0.29412																																										0.52941
0.52941																																										0.64706
0.64706																																										0.47059
0.47059																																										0.41176
0.41176																																										0.47059
0.47059																																										0.41176
0.41176																																										0.58824
0.58824																																										0.29412
0.29412																																										0.29412
0.29412																																										0.47059
0.47059																																										0.29412
0.29412																																										0.47059
0.47059																																										0.41176
0.41176																																										0.35294
0.35294																																										0.41176
0.41176																																										0.35294
0.35294																																										0.76471
0.76471																																										0.88235
0.88235																																										0.6875
0.6875																																										0.64706
0.64706																																										0.58824
0.58824																																										0.52941
0.52941																																										0.52941
0.52941																																										0.70588
0.70588																																										0.58824
0.58824																																										0.47059
0.47059																																										0.52941
0.52941																																										0.47059
0.47059																																										0.47059
0.47059																																										0.58824
0.58824																																										0.47059
0.47059																																										0.47059
0.47059																																										0.29412
0.29412																																										0.64706
0.64706																																										0.29412
0.29412																																										0.35294
0.35294																																										0.52941
0.52941																																										0.29412
0.29412																																										0.70588
0.70588																																										0.82353
0.82353																																										0.6875
0.6875																																										0.64706
0.64706																																										0.58824
0.58824																																										0.58824
0.58824																																										0.47059
0.47059																																										0.70588
0.70588																																										0.82353
0.82353																																										0.52941
0.52941																																										0.64706
0.64706																																										0.70588
0.70588																																										0.64706
0.64706																																										0.70588
0.70588																																										0.17647
0.17647																																										0.47059
0.47059																																										0.17647
0.17647																																										0.58824
0.58824																																										0.58824
0.58824																																										0.35294
0.35294																																										0.47059
0.47059																																										0.58824
0.58824																																										0.76471
0.76471																																										0.6875
0.6875																																										0.47059
0.47059																																										0.41176
0.41176																																										0.23529
0.23529																																										0.41176
0.41176																																										0.47059
0.47059																																										0.47059
0.47059																																										0.58824
0.58824																																										0.41176
0.41176																																										0.23529
0.23529																																										0.17647
0.17647																																										0.35294
0.35294																																										0.58824
0.58824																																										0.23529
0.23529																																										0.52941
0.52941																																										0.64706
0.64706																																										0.35294
0.35294																																										0.58824
0.58824																																										0.58824
0.58824																																										0.58824
0.58824																																										0.6875
0.6875																																										0.52941
0.52941																																										0.47059
0.47059																																										0.41176
0.41176																																										0.47059
0.47059																																										0.52941
0.52941																																										0.41176
0.41176																																										0.58824
0.58824																																										0.41176
0.41176																																										0.29412
0.29412																																										0.23529
0.23529																																										0.29412
0.29412																																										0.64706
0.64706																																										0.47059
0.47059																																										0.17647
0.17647																																										0.64706
0.64706																																										0.11765
0.11765																																										0.82353
0.82353																																										0.82353
0.82353																																										0.75
0.75																																										0.64706
0.64706																																										0.52941
0.52941																																										0.70588
0.70588																																										0.52941
0.52941																																										0.76471
0.76471																																										0.64706
0.64706																																										0.70588
0.70588																																										0.52941
0.52941																																										0.58824
0.58824																																										0.58824
0.58824																																										0.70588
0.70588																																										0.64706
0.64706																																										0.70588
0.70588																																										0.35294
0.35294																																										0.58824
0.58824																																										0.58824
0.58824																																										0.64706
0.64706																																										0.5625
0.5625																																										0.41176
0.41176																																										0.52941
0.52941																																										0.29412
0.29412																																										0.47059
0.47059																																										0.52941
0.52941																																										0.41176
0.41176																																										0.52941
0.52941																																										0.47059
0.47059																																										0.29412
0.29412																																										0.23529
0.23529																																										0.41176
0.41176																																										0.41176
0.41176																																										0.35294
0.35294																																										0.52941
0.52941																																										0.76471
0.76471																																										0.82353
0.82353																																										0.75
0.75																																										0.70588
0.70588																																										0.64706
0.64706																																										0.70588
0.70588																																										0.47059
0.47059																																										0.70588
0.70588																																										0.64706
0.64706																																										0.29412
0.29412																																										0.47059
0.47059																																										0.64706
0.64706																																										0.64706
0.64706																																										0.70588
0.70588																																										0.52941
0.52941																																										0.11765
0.11765																																										0.82353
0.82353																																										0.82353
0.82353																																										0.8125
0.8125																																										0.64706
0.64706																																										0.58824
0.58824																																										0.76471
0.76471																																										0.47059
0.47059																																										0.82353
0.82353																																										0.64706
0.64706																																										0.70588
0.70588																																										0.64706
0.64706																																										0.70588
0.70588																																										0.70588
0.70588																																										0.76471
0.76471																																										0.52941
0.52941																																										0.64706
0.64706																																										0.76471
0.76471																																										0.75
0.75																																										0.64706
0.64706																																										0.64706
0.64706																																										0.52941
0.52941																																										0.47059
0.47059																																										0.70588
0.70588																																										0.52941
0.52941																																										0.35294
0.35294																																										0.41176
0.41176																																										0.47059
0.47059																																										0.41176
0.41176																																										0.52941
0.52941																																										0.76471
0.76471																																										0.82353
0.82353																																										0.6875
0.6875																																										0.64706
0.64706																																										0.58824
0.58824																																										0.64706
0.64706																																										0.52941
0.52941																																										0.76471
0.76471																																										0.64706
0.64706																																										0.76471
0.76471																																										0.58824
0.58824																																										0.64706
0.64706																																										0.58824
0.58824																																										0.76471
0.76471																																										0.41176
0.41176																																										0.625
0.625																																										0.70588
0.70588																																										0.76471
0.76471																																										0.58824
0.58824																																										0.70588
0.70588																																										0.52941
0.52941																																										0.58824
0.58824																																										0.82353
0.82353																																										0.76471
0.76471																																										0.82353
0.82353																																										0.76471
0.76471																																										0.82353
0.82353																																										0.6875
0.6875																																										0.70588
0.70588																																										0.70588
0.70588																																										0.76471
0.76471																																										0.70588
0.70588																																										0.52941
0.52941																																										0.47059
0.47059																																										0.82353
0.82353																																										0.70588
0.70588																																										0.70588
0.70588																																										0.76471
0.76471																																										0.64706
0.64706																																										0.75
0.75																																										0.8125
0.8125																																										0.75
0.75																																										0.875
0.875																																										0.875
0.875																																										0.8125
0.8125																																										0.625
0.625																																										0.875
0.875																																										0.8125
0.8125																																										0.75
0.75																																										0.875
0.875																																										0.17647
0.17647																																										0.47059
0.47059																																										0.23529
0.23529																																										0.58824
0.58824																																										0.58824
0.58824																																										0.64706
0.64706																																										0.70588
0.70588																																										0.58824
0.58824																																										0.58824
0.58824																																										0.64706
0.64706																																										0.52941
0.52941																																										0.29412
0.29412																																										0.64706
0.64706																																										0.64706
0.64706																																										0.64706
0.64706																																										0.64706
0.64706																																										0.52941
0.52941																																										0.52941
0.52941																																										0.58824
0.58824																																										0.41176
0.41176																																										0.29412
0.29412																																										0.47059
0.47059																																										0.70588
0.70588																																										0.52941
0.52941																																										0.35294
0.35294																																										0.29412
0.29412																																										0.35294
0.35294																																										0.52941
0.52941																																										0.52941
0.52941																																										0.58824
0.58824																																										0.58824
0.58824																																										0.52941
0.52941																																										0.52941
0.52941																																										0.58824
0.58824																																										0.52941
0.52941																																										0.76471
0.76471																																										0.52941
0.52941																																										0.47059
0.47059																																										0.52941
0.52941																																										0.52941
0.52941																																										0.76471
0.76471																																										0.47059
0.47059																																										0.47059
0.47059																																										0.47059
0.47059																																										0.47059
0.47059																																										0.52941
0.52941																																										0.58824
0.58824																																										0.64706
0.64706																																										0.64706
0.64706																																										0.17647
0.17647																																										0.23529
0.23529																																										0.29412
0.29412																																										0.058824
0.058824																																										0.11765
0.11765																																										0.17647
0.17647																																										0.601812
																																										0.0350139

## Sheet: Bushland OW Gower
0	0.51471	0.45588	0.5	0.47059	0.5	0.5	0.33824	0.35784	0.044118	0.029412	0.13725	0.21569	0.058824	0.48529	0.5	0.32843	0.27941	0.31863	0.33824	0.27451	0.38235	0.25	0.20098	0.39706	0.27941	0.39706	0.45588	0.45588	0.47917	0.46569	0.47549	0.28431	0.40686	0.32843	0.26471	0.23529	0.26471	0.29412	0.27941	0.32843
0.51471	0	0.11765	0.073529	0.13235	0.10294	0.073529	0.37255	0.33333	0.5	0.48529	0.43627	0.67157	0.51471	0.058824	0.073529	0.51961	0.55882	0.59804	0.43137	0.45588	0.66176	0.46078	0.71569	0.67647	0.58824	0.64706	0.17647	0.23529	0.59896	0.58824	0.56863	0.39706	0.52941	0.27451	0.4951	0.69118	0.48529	0.41667	0.43137	0.38235
0.45588	0.11765	0	0.044118	0.014706	0.044118	0.044118	0.28431	0.2451	0.5	0.48529	0.34804	0.58333	0.51471	0.088235	0.044118	0.40196	0.44118	0.48039	0.31373	0.33824	0.54412	0.34314	0.59804	0.55882	0.47059	0.52941	0.11765	0.17647	0.47396	0.5	0.5098	0.27941	0.44118	0.18627	0.37745	0.60294	0.45588	0.38725	0.37255	0.35294
0.5	0.073529	0.044118	0	0.058824	0.088235	0.058824	0.32843	0.2598	0.48529	0.47059	0.39216	0.59804	0.5	0.073529	0	0.44608	0.48529	0.52451	0.35784	0.38235	0.58824	0.38725	0.64216	0.60294	0.51471	0.57353	0.16176	0.19118	0.52083	0.51471	0.52451	0.32353	0.45588	0.20098	0.42157	0.61765	0.41176	0.34314	0.35784	0.30882
0.47059	0.13235	0.014706	0.058824	0	0.058824	0.058824	0.29902	0.2598	0.51471	0.5	0.36275	0.56863	0.5	0.073529	0.058824	0.38725	0.42647	0.46569	0.29902	0.32353	0.52941	0.35784	0.58333	0.54412	0.45588	0.51471	0.13235	0.19118	0.48958	0.51471	0.52451	0.26471	0.42647	0.17157	0.36275	0.61765	0.44118	0.37255	0.35784	0.33824
0.5	0.10294	0.044118	0.088235	0.058824	0	0.029412	0.29902	0.28922	0.54412	0.52941	0.36275	0.62745	0.55882	0.13235	0.088235	0.44608	0.48529	0.52451	0.35784	0.38235	0.58824	0.38725	0.64216	0.60294	0.51471	0.57353	0.10294	0.19118	0.52083	0.54412	0.52451	0.32353	0.48529	0.23039	0.42157	0.64706	0.5	0.43137	0.41667	0.39706
0.5	0.073529	0.044118	0.058824	0.058824	0.029412	0	0.29902	0.2598	0.54412	0.52941	0.36275	0.59804	0.55882	0.13235	0.058824	0.44608	0.48529	0.52451	0.35784	0.38235	0.58824	0.38725	0.64216	0.60294	0.51471	0.57353	0.10294	0.16176	0.52083	0.51471	0.4951	0.32353	0.45588	0.20098	0.42157	0.61765	0.47059	0.40196	0.41667	0.36765
0.33824	0.37255	0.28431	0.32843	0.29902	0.29902	0.29902	0	0.31373	0.38235	0.36765	0.20098	0.38725	0.39706	0.37255	0.32843	0.32353	0.28431	0.28431	0.27451	0.33824	0.34804	0.30392	0.34314	0.36275	0.37255	0.33333	0.19608	0.31373	0.30729	0.42157	0.40196	0.29902	0.36275	0.34314	0.34804	0.38725	0.37745	0.40686	0.39216	0.37255
0.35784	0.33333	0.2451	0.2598	0.2598	0.28922	0.2598	0.31373	0	0.40196	0.38725	0.25	0.45588	0.41667	0.33333	0.2598	0.2451	0.34314	0.35294	0.21569	0.26961	0.38725	0.2451	0.44118	0.40196	0.37255	0.37255	0.2451	0.21569	0.51563	0.2549	0.26471	0.18137	0.19608	0.11765	0.22059	0.41667	0.38725	0.31863	0.33333	0.31373
0.044118	0.5	0.5	0.48529	0.51471	0.54412	0.54412	0.38235	0.40196	0	0.014706	0.18137	0.2598	0.014706	0.47059	0.48529	0.37255	0.32353	0.36275	0.38235	0.31863	0.39706	0.29412	0.2451	0.44118	0.32353	0.44118	0.5	0.5	0.52604	0.5098	0.51961	0.32843	0.45098	0.37255	0.30882	0.27941	0.25	0.27941	0.26471	0.31373
0.029412	0.48529	0.48529	0.47059	0.5	0.52941	0.52941	0.36765	0.38725	0.014706	0	0.16667	0.2451	0.029412	0.45588	0.47059	0.35784	0.30882	0.34804	0.36765	0.30392	0.41176	0.27941	0.23039	0.42647	0.30882	0.42647	0.48529	0.48529	0.51042	0.4951	0.5049	0.31373	0.43627	0.35784	0.29412	0.26471	0.23529	0.26471	0.25	0.29902
0.13725	0.43627	0.34804	0.39216	0.36275	0.36275	0.36275	0.20098	0.25	0.18137	0.16667	0	0.26471	0.19608	0.43627	0.39216	0.2598	0.2402	0.25	0.23039	0.28431	0.34314	0.2598	0.27941	0.35784	0.32843	0.32843	0.31863	0.43627	0.48958	0.35784	0.33824	0.17647	0.29902	0.22059	0.30392	0.28431	0.31373	0.30392	0.28922	0.33824
0.21569	0.67157	0.58333	0.59804	0.56863	0.62745	0.59804	0.38725	0.45588	0.2598	0.2451	0.26471	0	0.2451	0.64216	0.59804	0.2402	0.23039	0.20098	0.32843	0.30392	0.29412	0.29902	0.11275	0.27941	0.20098	0.27941	0.58333	0.55392	0.44792	0.37745	0.35784	0.30392	0.28922	0.39706	0.35294	0.15686	0.18627	0.2549	0.26961	0.28922
0.058824	0.51471	0.51471	0.5	0.5	0.55882	0.55882	0.39706	0.41667	0.014706	0.029412	0.19608	0.2451	0	0.45588	0.5	0.35784	0.30882	0.34804	0.36765	0.30392	0.38235	0.30882	0.23039	0.42647	0.30882	0.42647	0.51471	0.51471	0.54167	0.52451	0.53431	0.31373	0.43627	0.35784	0.29412	0.29412	0.23529	0.26471	0.25	0.29902
0.48529	0.058824	0.088235	0.073529	0.073529	0.13235	0.13235	0.37255	0.33333	0.47059	0.45588	0.43627	0.64216	0.45588	0	0.073529	0.46078	0.5	0.53922	0.37255	0.39706	0.60294	0.43137	0.65686	0.61765	0.52941	0.58824	0.20588	0.26471	0.56771	0.58824	0.59804	0.33824	0.5	0.2451	0.43627	0.69118	0.45588	0.38725	0.37255	0.35294
0.5	0.073529	0.044118	0	0.058824	0.088235	0.058824	0.32843	0.2598	0.48529	0.47059	0.39216	0.59804	0.5	0.073529	0	0.44608	0.48529	0.52451	0.35784	0.38235	0.58824	0.38725	0.64216	0.60294	0.51471	0.57353	0.16176	0.19118	0.52083	0.51471	0.52451	0.32353	0.45588	0.20098	0.42157	0.61765	0.41176	0.34314	0.35784	0.30882
0.32843	0.51961	0.40196	0.44608	0.38725	0.44608	0.44608	0.32353	0.2451	0.37255	0.35784	0.2598	0.2402	0.35784	0.46078	0.44608	0	0.13725	0.10784	0.088235	0.18137	0.20098	0.17647	0.19608	0.21569	0.16667	0.18627	0.40196	0.46078	0.47396	0.19608	0.17647	0.12255	0.10784	0.2451	0.28922	0.26961	0.21078	0.22059	0.20588	0.2549
0.27941	0.55882	0.44118	0.48529	0.42647	0.48529	0.48529	0.28431	0.34314	0.32353	0.30882	0.2402	0.23039	0.30882	0.5	0.48529	0.13725	0	0.098039	0.12745	0.22059	0.10294	0.21569	0.18627	0.11765	0.20588	0.11765	0.44118	0.5	0.40104	0.33333	0.31373	0.22059	0.2451	0.34314	0.29902	0.25	0.28922	0.2598	0.2451	0.29412
0.31863	0.59804	0.48039	0.52451	0.46569	0.52451	0.52451	0.28431	0.35294	0.36275	0.34804	0.25	0.20098	0.34804	0.53922	0.52451	0.10784	0.098039	0	0.19608	0.2598	0.12255	0.28431	0.14706	0.13725	0.27451	0.10784	0.48039	0.53922	0.43229	0.30392	0.28431	0.23039	0.21569	0.35294	0.39706	0.2598	0.31863	0.32843	0.31373	0.33333
0.33824	0.43137	0.31373	0.35784	0.29902	0.35784	0.35784	0.27451	0.21569	0.38235	0.36765	0.23039	0.32843	0.36765	0.37255	0.35784	0.088235	0.12745	0.19608	0	0.093137	0.23039	0.088235	0.28431	0.2451	0.15686	0.21569	0.31373	0.37255	0.44271	0.2451	0.22549	0.093137	0.15686	0.21569	0.20098	0.31863	0.20098	0.13235	0.11765	0.16667
0.27451	0.45588	0.33824	0.38235	0.32353	0.38235	0.38235	0.33824	0.26961	0.31863	0.30392	0.28431	0.30392	0.30392	0.39706	0.38235	0.18137	0.22059	0.2598	0.093137	0	0.32353	0.063725	0.2598	0.33824	0.13235	0.30882	0.33824	0.27941	0.41667	0.33824	0.31863	0.18627	0.25	0.26961	0.13725	0.29412	0.17647	0.10784	0.093137	0.11275
0.38235	0.66176	0.54412	0.58824	0.52941	0.58824	0.58824	0.34804	0.38725	0.39706	0.41176	0.34314	0.29412	0.38235	0.60294	0.58824	0.20098	0.10294	0.12255	0.23039	0.32353	0	0.31863	0.21078	0.044118	0.30882	0.044118	0.54412	0.54412	0.44792	0.29902	0.27941	0.32353	0.25	0.44608	0.34314	0.35294	0.35294	0.36275	0.34804	0.39706
0.25	0.46078	0.34314	0.38725	0.35784	0.38725	0.38725	0.30392	0.2451	0.29412	0.27941	0.2598	0.29902	0.30882	0.43137	0.38725	0.17647	0.21569	0.28431	0.088235	0.063725	0.31863	0	0.2549	0.33333	0.12745	0.30392	0.34314	0.28431	0.38021	0.27451	0.28431	0.15196	0.21569	0.27451	0.14216	0.2598	0.17157	0.10294	0.088235	0.13725
0.20098	0.71569	0.59804	0.64216	0.58333	0.64216	0.64216	0.34314	0.44118	0.2451	0.23039	0.27941	0.11275	0.23039	0.65686	0.64216	0.19608	0.18627	0.14706	0.28431	0.2598	0.21078	0.2549	0	0.19608	0.15686	0.22549	0.53922	0.53922	0.43229	0.36275	0.34314	0.31863	0.27451	0.44118	0.27941	0.14216	0.23039	0.29902	0.28431	0.33333
0.39706	0.67647	0.55882	0.60294	0.54412	0.60294	0.60294	0.36275	0.40196	0.44118	0.42647	0.35784	0.27941	0.42647	0.61765	0.60294	0.21569	0.11765	0.13725	0.2451	0.33824	0.044118	0.33333	0.19608	0	0.26471	0.029412	0.55882	0.55882	0.43229	0.28431	0.26471	0.33824	0.23529	0.46078	0.35784	0.33824	0.36765	0.37745	0.36275	0.41176
0.27941	0.58824	0.47059	0.51471	0.45588	0.51471	0.51471	0.37255	0.37255	0.32353	0.30882	0.32843	0.20098	0.30882	0.52941	0.51471	0.16667	0.20588	0.27451	0.15686	0.13235	0.30882	0.12745	0.15686	0.26471	0	0.26471	0.41176	0.41176	0.43229	0.33333	0.31373	0.25	0.2451	0.37255	0.18137	0.19118	0.14216	0.17157	0.15686	0.20588
0.39706	0.64706	0.52941	0.57353	0.51471	0.57353	0.57353	0.33333	0.37255	0.44118	0.42647	0.32843	0.27941	0.42647	0.58824	0.57353	0.18627	0.11765	0.10784	0.21569	0.30882	0.044118	0.30392	0.22549	0.029412	0.26471	0	0.52941	0.52941	0.40104	0.28431	0.26471	0.30882	0.23529	0.43137	0.35784	0.33824	0.33824	0.34804	0.33333	0.38235
0.45588	0.17647	0.11765	0.16176	0.13235	0.10294	0.10294	0.19608	0.2451	0.5	0.48529	0.31863	0.58333	0.51471	0.20588	0.16176	0.40196	0.44118	0.48039	0.31373	0.33824	0.54412	0.34314	0.53922	0.55882	0.41176	0.52941	0	0.20588	0.47396	0.5	0.48039	0.33824	0.44118	0.30392	0.31863	0.54412	0.45588	0.44608	0.43137	0.41176
0.45588	0.23529	0.17647	0.19118	0.19118	0.19118	0.16176	0.31373	0.21569	0.5	0.48529	0.43627	0.55392	0.51471	0.26471	0.19118	0.46078	0.5	0.53922	0.37255	0.27941	0.54412	0.28431	0.53922	0.55882	0.41176	0.52941	0.20588	0	0.41146	0.47059	0.45098	0.39706	0.41176	0.27451	0.2598	0.51471	0.42647	0.35784	0.37255	0.32353
0.47917	0.59896	0.47396	0.52083	0.48958	0.52083	0.52083	0.30729	0.51563	0.52604	0.51042	0.48958	0.44792	0.54167	0.56771	0.52083	0.47396	0.40104	0.43229	0.44271	0.41667	0.44792	0.38021	0.43229	0.43229	0.43229	0.40104	0.47396	0.41146	0	0.52604	0.52604	0.5	0.54688	0.54688	0.48958	0.35417	0.48958	0.45833	0.44271	0.45312
0.46569	0.58824	0.5	0.51471	0.51471	0.54412	0.51471	0.42157	0.2549	0.5098	0.4951	0.35784	0.37745	0.52451	0.58824	0.51471	0.19608	0.33333	0.30392	0.2451	0.33824	0.29902	0.27451	0.36275	0.28431	0.33333	0.28431	0.5	0.47059	0.52604	0	0.04902	0.25	0.088235	0.34314	0.35784	0.37745	0.37745	0.34804	0.36275	0.38235
0.47549	0.56863	0.5098	0.52451	0.52451	0.52451	0.4951	0.40196	0.26471	0.51961	0.5049	0.33824	0.35784	0.53431	0.59804	0.52451	0.17647	0.31373	0.28431	0.22549	0.31863	0.27941	0.28431	0.34314	0.26471	0.31373	0.26471	0.48039	0.45098	0.52604	0.04902	0	0.2598	0.098039	0.35294	0.36765	0.35784	0.35784	0.32843	0.34314	0.36275
0.28431	0.39706	0.27941	0.32353	0.26471	0.32353	0.32353	0.29902	0.18137	0.32843	0.31373	0.17647	0.30392	0.31373	0.33824	0.32353	0.12255	0.22059	0.23039	0.093137	0.18627	0.32353	0.15196	0.31863	0.33824	0.25	0.30882	0.33824	0.39706	0.5	0.25	0.2598	0	0.16176	0.12255	0.22549	0.35294	0.23529	0.16667	0.15196	0.16176
0.40686	0.52941	0.44118	0.45588	0.42647	0.48529	0.45588	0.36275	0.19608	0.45098	0.43627	0.29902	0.28922	0.43627	0.5	0.45588	0.10784	0.2451	0.21569	0.15686	0.25	0.25	0.21569	0.27451	0.23529	0.2451	0.23529	0.44118	0.41176	0.54688	0.088235	0.098039	0.16176	0	0.2549	0.26961	0.31863	0.28922	0.2598	0.27451	0.29412
0.32843	0.27451	0.18627	0.20098	0.17157	0.23039	0.20098	0.34314	0.11765	0.37255	0.35784	0.22059	0.39706	0.35784	0.2451	0.20098	0.2451	0.34314	0.35294	0.21569	0.26961	0.44608	0.27451	0.44118	0.46078	0.37255	0.43137	0.30392	0.27451	0.54688	0.34314	0.35294	0.12255	0.2549	0	0.30882	0.44608	0.32843	0.2598	0.27451	0.2549
0.26471	0.4951	0.37745	0.42157	0.36275	0.42157	0.42157	0.34804	0.22059	0.30882	0.29412	0.30392	0.35294	0.29412	0.43627	0.42157	0.28922	0.29902	0.39706	0.20098	0.13725	0.34314	0.14216	0.27941	0.35784	0.18137	0.35784	0.31863	0.2598	0.48958	0.35784	0.36765	0.22549	0.26961	0.30882	0	0.34314	0.22549	0.21569	0.20098	0.21078
0.23529	0.69118	0.60294	0.61765	0.61765	0.64706	0.61765	0.38725	0.41667	0.27941	0.26471	0.28431	0.15686	0.29412	0.69118	0.61765	0.26961	0.25	0.2598	0.31863	0.29412	0.35294	0.2598	0.14216	0.33824	0.19118	0.33824	0.54412	0.51471	0.35417	0.37745	0.35784	0.35294	0.31863	0.44608	0.34314	0	0.27451	0.30392	0.31863	0.33824
0.26471	0.48529	0.45588	0.41176	0.44118	0.5	0.47059	0.37745	0.38725	0.25	0.23529	0.31373	0.18627	0.23529	0.45588	0.41176	0.21078	0.28922	0.31863	0.20098	0.17647	0.35294	0.17157	0.23039	0.36765	0.14216	0.33824	0.45588	0.42647	0.48958	0.37745	0.35784	0.23529	0.28922	0.32843	0.22549	0.27451	0	0.068627	0.083333	0.10294
0.29412	0.41667	0.38725	0.34314	0.37255	0.43137	0.40196	0.40686	0.31863	0.27941	0.26471	0.30392	0.2549	0.26471	0.38725	0.34314	0.22059	0.2598	0.32843	0.13235	0.10784	0.36275	0.10294	0.29902	0.37745	0.17157	0.34804	0.44608	0.35784	0.45833	0.34804	0.32843	0.16667	0.2598	0.2598	0.21569	0.30392	0.068627	0	0.014706	0.034314
0.27941	0.43137	0.37255	0.35784	0.35784	0.41667	0.41667	0.39216	0.33333	0.26471	0.25	0.28922	0.26961	0.25	0.37255	0.35784	0.20588	0.2451	0.31373	0.11765	0.093137	0.34804	0.088235	0.28431	0.36275	0.15686	0.33333	0.43137	0.37255	0.44271	0.36275	0.34314	0.15196	0.27451	0.27451	0.20098	0.31863	0.083333	0.014706	0	0.04902
0.32843	0.38235	0.35294	0.30882	0.33824	0.39706	0.36765	0.37255	0.31373	0.31373	0.29902	0.33824	0.28922	0.29902	0.35294	0.30882	0.2549	0.29412	0.33333	0.16667	0.11275	0.39706	0.13725	0.33333	0.41176	0.20588	0.38235	0.41176	0.32353	0.45312	0.38235	0.36275	0.16176	0.29412	0.2549	0.21078	0.33824	0.10294	0.034314	0.04902	0
0.11765			0.058824			0.31373			0.16667			0.45588				0.098039				0.31863					0.52941						0.16176
0.073529			0.058824			0.38235			0.2451			0.5				0.12745				0.21078					0.52941						0.12255
0.13235			0.29902			0.36765			0.029412			0.35784				0.22059				0.044118					0.40104						0.22549
0.10294			0.2598			0.20098			0.45588			0.30882				0.10294				0.30882					0.28431						0.35294
0.073529			0.51471			0.38725			0.47059			0.34804				0.21569				0.044118					0.26471						0.23529
0.37255			0.5			0.39706			0.35784			0.36765				0.18627				0.54412					0.30882						0.16667
0.33333			0.36275			0.37255			0.30882			0.30392				0.11765				0.54412					0.23529						0.15196
0.5			0.56863			0.32843			0.34804			0.38235				0.20588				0.44792					0.43137						0.16176
0.48529			0.5			0.32353			0.36765			0.30882				0.11765				0.29902					0.35784						0.2549
0.43627			0.073529			0.28431			0.30392			0.23039				0.44118				0.27941					0.33824						0.26961
0.67157			0.058824			0.28431			0.41176			0.42647				0.5				0.32353					0.33824						0.31863
0.51471			0.38725			0.27451			0.27941			0.30882				0.40104				0.25					0.34804						0.28922
0.058824			0.42647			0.33824			0.23039			0.42647				0.33333				0.44608					0.33333						0.2598
0.073529			0.46569			0.34804			0.42647			0.51471				0.31373				0.34314					0.38235						0.27451
0.51961			0.29902			0.30392			0.30882			0.51471				0.22059				0.35294					0.20588						0.29412
0.55882			0.32353			0.34314			0.42647			0.54167				0.2451				0.35294					0.47396						0.30882
0.59804			0.52941			0.36275			0.48529			0.52451				0.34314				0.36275					0.5						0.44608
0.43137			0.35784			0.37255			0.48529			0.53431				0.29902				0.34804					0.48039						0.32843
0.45588			0.58333			0.33333			0.51042			0.31373				0.25				0.39706					0.33824						0.2598
0.66176			0.54412			0.19608			0.4951			0.43627				0.28922				0.2549					0.44118						0.27451
0.46078			0.45588			0.31373			0.5049			0.35784				0.2598				0.33333					0.30392						0.2549
0.71569			0.51471			0.30729			0.31373			0.29412				0.2451				0.12745					0.31863						0.34314
0.67647			0.13235			0.42157			0.43627			0.29412				0.29412				0.30392					0.54412						0.22549
0.58824			0.19118			0.40196			0.35784			0.23529				0.19608				0.34314					0.45588						0.21569
0.64706			0.48958			0.29902			0.29412			0.26471				0.2598				0.28431					0.44608						0.20098
0.17647			0.51471			0.36275			0.26471			0.25				0.12255				0.38021					0.43137						0.21078
0.23529			0.52451			0.34314			0.23529			0.29902				0.28431				0.27451					0.41176						0.27451
0.59896			0.26471			0.34804			0.26471			0.073529				0.14706				0.28431					0.41146						0.30392
0.58824			0.42647			0.38725			0.25			0.46078				0.13725				0.15196					0.47059						0.31863
0.56863			0.17157			0.37745			0.29902			0.5				0.27451				0.21569					0.45098						0.33824
0.39706			0.36275			0.40686			0.26471			0.53922				0.10784				0.27451					0.39706						0.068627
0.52941			0.61765			0.39216			0.19608			0.37255				0.48039				0.14216					0.41176						0.083333
0.27451			0.44118			0.37255			0.43627			0.39706				0.53922				0.2598					0.27451						0.10294
0.4951			0.37255			0.40196			0.39216			0.60294				0.43229				0.17157					0.2598						0.014706
0.69118			0.35784			0.38725			0.2598			0.43137				0.30392				0.10294					0.51471						0.034314
0.48529			0.33824			0.25			0.2402			0.65686				0.28431				0.088235					0.42647						0.04902
0.41667			0.029412			0.45588			0.25			0.61765				0.23039				0.13725					0.35784
0.43137			0.29902			0.41667			0.23039			0.52941				0.21569				0.19608					0.37255
0.38235			0.28922			0.33333			0.28431			0.58824				0.35294				0.15686					0.32353
0.044118			0.54412			0.2598			0.34314			0.20588				0.39706				0.22549					0.52604
0.014706			0.52941			0.2451			0.2598			0.26471				0.2598				0.53922					0.52604
0.044118			0.36275			0.34314			0.27941			0.56771				0.31863				0.53922					0.5
0.044118			0.62745			0.35294			0.35784			0.58824				0.32843				0.43229					0.54688
0.28431			0.55882			0.21569			0.32843			0.59804				0.31373				0.36275					0.54688
0.2451			0.13235			0.26961			0.32843			0.33824				0.33333				0.34314					0.48958
0.5			0.088235			0.38725			0.31863			0.5				0.093137				0.31863					0.35417
0.48529			0.44608			0.2451			0.43627			0.2451				0.23039				0.27451					0.48958
0.34804			0.48529			0.44118			0.48958			0.43627				0.088235				0.44118					0.45833
0.58333			0.52451			0.40196			0.35784			0.69118				0.28431				0.27941					0.44271
0.51471			0.35784			0.37255			0.33824			0.45588				0.2451				0.14216					0.45312
0.088235			0.38235			0.37255			0.17647			0.38725				0.15686				0.23039					0.04902
0.044118			0.58824			0.2451			0.29902			0.37255				0.21569				0.29902					0.25
0.40196			0.38725			0.21569			0.22059			0.35294				0.31373				0.28431					0.088235
0.44118			0.64216			0.51563			0.30392			0.44608				0.37255				0.33333					0.34314
0.48039			0.60294			0.2549			0.28431			0.48529				0.44271				0.26471					0.35784
0.31373			0.51471			0.26471			0.31373			0.52451				0.2451				0.029412					0.37745
0.33824			0.57353			0.18137			0.30392			0.35784				0.22549				0.55882					0.37745
0.54412			0.10294			0.19608			0.28922			0.38235				0.093137				0.55882					0.34804
0.34314			0.19118			0.11765			0.33824			0.58824				0.15686				0.43229					0.36275
0.59804			0.52083			0.22059			0.2451			0.38725				0.21569				0.28431					0.38235
0.55882			0.54412			0.41667			0.64216			0.64216				0.20098				0.26471					0.2598
0.47059			0.52451			0.38725			0.59804			0.60294				0.31863				0.33824					0.098039
0.52941			0.32353			0.31863			0.2402			0.51471				0.20098				0.23529					0.35294
0.11765			0.48529			0.33333			0.23039			0.57353				0.13235				0.46078					0.36765
0.17647			0.23039			0.31373			0.20098			0.16176				0.11765				0.35784					0.35784
0.47396			0.42157						0.32843			0.19118				0.16667				0.33824					0.35784
0.5			0.64706						0.30392			0.52083				0.32353				0.36765					0.32843
0.5098			0.5						0.29412			0.51471				0.063725				0.37745					0.34314
0.27941			0.43137						0.29902			0.52451				0.2598				0.36275					0.36275
0.44118			0.41667						0.11275			0.32353				0.33824				0.41176					0.16176
0.18627			0.39706						0.27941			0.45588				0.13235									0.12255
0.37745			0.29902						0.20098			0.20098				0.30882									0.22549
0.60294			0.2598						0.27941			0.42157				0.33824									0.35294
0.45588			0.54412						0.58333			0.61765				0.27941									0.23529
0.38725			0.52941						0.55392			0.41176				0.41667									0.16667
0.37255			0.36275						0.44792			0.34314				0.33824									0.15196
0.35294			0.59804						0.37745			0.35784				0.31863									0.16176
0.058824			0.55882						0.35784			0.30882				0.18627									0.2549
0.088235			0.13235						0.30392							0.25									0.26961
0.058824			0.058824						0.28922							0.26961									0.31863
0.32843			0.44608						0.39706							0.13725									0.28922
0.2598			0.48529						0.35294							0.29412									0.2598
0.48529			0.52451						0.15686							0.17647									0.27451
0.47059			0.35784						0.18627							0.10784									0.29412
0.39216			0.38235						0.2549							0.093137									0.30882
0.59804			0.58824						0.26961							0.11275									0.44608
0.5			0.38725						0.28922							0.31863									0.32843
0.073529			0.64216						0.45588							0.21078									0.2598
0			0.60294						0.5							0.044118									0.27451
0.44608			0.51471						0.35784							0.30882									0.2549
0.48529			0.57353						0.30882							0.044118									0.34314
0.52451			0.10294						0.34804							0.54412									0.22549
0.35784			0.16176						0.36765							0.54412									0.21569
0.38235			0.52083						0.30392							0.44792									0.20098
0.58824			0.51471						0.38235							0.29902									0.21078
0.38725			0.4951						0.30882							0.27941									0.27451
0.64216			0.32353						0.23039							0.32353									0.30392
0.60294			0.45588						0.42647							0.25									0.31863
0.51471			0.20098						0.30882							0.44608									0.33824
0.57353			0.42157						0.42647							0.34314									0.068627
0.16176			0.61765						0.51471							0.35294									0.083333
0.19118			0.47059						0.51471							0.35294									0.10294
0.52083			0.40196						0.54167							0.36275									0.014706
0.51471			0.41667						0.52451							0.34804									0.034314
0.52451			0.36765						0.53431							0.39706									0.04902
0.32353			0.31373						0.31373							0.2549
0.45588			0.38235						0.43627							0.33333
0.20098			0.36765						0.35784							0.12745
0.42157			0.20098						0.29412							0.30392
0.61765			0.38725						0.29412							0.34314
0.41176			0.39706						0.23529							0.28431
0.34314			0.37255						0.26471							0.38021
0.35784			0.32843						0.25							0.27451
0.30882			0.32353						0.29902							0.28431
0.058824			0.28431						0.073529							0.15196
0.058824			0.28431						0.46078							0.21569
0.29902			0.27451						0.5							0.27451
0.2598			0.33824						0.53922							0.14216
0.51471			0.34804						0.37255							0.2598
0.5			0.30392						0.39706							0.17157
0.36275			0.34314						0.60294							0.10294
0.56863			0.36275						0.43137							0.088235
0.5			0.37255						0.65686							0.13725
0.073529			0.33333						0.61765							0.19608
0.058824			0.19608						0.52941							0.15686
0.38725			0.31373						0.58824							0.22549
0.42647			0.30729						0.20588							0.53922
0.46569			0.42157						0.26471							0.53922
0.29902			0.40196						0.56771							0.43229
0.32353			0.29902						0.58824							0.36275
0.52941			0.36275						0.59804							0.34314
0.35784			0.34314						0.33824							0.31863
0.58333			0.34804						0.5							0.27451
0.54412			0.38725						0.2451							0.44118
0.45588			0.37745						0.43627							0.27941
0.51471			0.40686						0.69118							0.14216
0.13235			0.39216						0.45588							0.23039
0.19118			0.37255						0.38725							0.29902
0.48958			0.40196						0.37255							0.28431
0.51471			0.38725						0.35294							0.33333
0.52451			0.25						0.44608							0.26471
0.26471			0.45588						0.48529							0.029412
0.42647			0.41667						0.52451							0.55882
0.17157			0.33333						0.35784							0.55882
0.36275			0.2598						0.38235							0.43229
0.61765			0.2451						0.58824							0.28431
0.44118			0.34314						0.38725							0.26471
0.37255			0.35294						0.64216							0.33824
0.35784			0.21569						0.60294							0.23529
0.33824			0.26961						0.51471							0.46078
0.029412			0.38725						0.57353							0.35784
0.29902			0.2451						0.16176							0.33824
0.28922			0.44118						0.19118							0.36765
0.54412			0.40196						0.52083							0.37745
0.52941			0.37255						0.51471							0.36275
0.36275			0.37255						0.52451							0.41176
0.62745			0.2451						0.32353							0.26471
0.55882			0.21569						0.45588							0.41176
0.13235			0.51563						0.20098							0.41176
0.088235			0.2549						0.42157							0.43229
0.44608			0.26471						0.61765							0.33333
0.48529			0.18137						0.41176							0.31373
0.52451			0.19608						0.34314							0.25
0.35784			0.11765						0.35784							0.2451
0.38235			0.22059						0.30882							0.37255
0.58824			0.41667													0.18137
0.38725			0.38725													0.19118
0.64216			0.31863													0.14216
0.60294			0.33333													0.17157
0.51471			0.31373													0.15686
0.57353			0.014706													0.20588
0.10294			0.18137													0.52941
0.19118			0.2598													0.52941
0.52083			0.014706													0.40104
0.54412			0.47059													0.28431
0.52451			0.48529													0.26471
0.32353			0.37255													0.30882
0.48529			0.32353													0.23529
0.23039			0.36275													0.43137
0.42157			0.38235													0.35784
0.64706			0.31863													0.33824
0.5			0.39706													0.33824
0.43137			0.29412													0.34804
0.41667			0.2451													0.33333
0.39706			0.44118													0.38235
0.29902			0.32353													0.20588
0.2598			0.44118													0.47396
0.54412			0.5													0.5
0.52941			0.5													0.48039
0.36275			0.52604													0.33824
0.59804			0.5098													0.44118
0.55882			0.51961													0.30392
0.13235			0.32843													0.31863
0.058824			0.45098													0.54412
0.44608			0.37255													0.45588
0.48529			0.30882													0.44608
0.52451			0.27941													0.43137
0.35784			0.25													0.41176
0.38235			0.27941													0.41146
0.58824			0.26471													0.47059
0.38725			0.31373													0.45098
0.64216			0.16667													0.39706
0.60294			0.2451													0.41176
0.51471			0.029412													0.27451
0.57353			0.45588													0.2598
0.10294			0.47059													0.51471
0.16176			0.35784													0.42647
0.52083			0.30882													0.35784
0.51471			0.34804													0.37255
0.4951			0.36765													0.32353
0.32353			0.30392													0.52604
0.45588			0.41176													0.52604
0.20098			0.27941													0.5
0.42157			0.23039													0.54688
0.61765			0.42647													0.54688
0.47059			0.30882													0.48958
0.40196			0.42647													0.35417
0.41667			0.48529													0.48958
0.36765			0.48529													0.45833
0.31373			0.51042													0.44271
0.38235			0.4951													0.45312
0.36765			0.5049													0.04902
0.20098			0.31373													0.25
0.38725			0.43627													0.088235
0.39706			0.35784													0.34314
0.37255			0.29412													0.35784
0.32843			0.26471													0.37745
0.32353			0.23529													0.37745
0.28431			0.26471													0.34804
0.28431			0.25													0.36275
0.27451			0.29902													0.38235
0.33824			0.26471													0.2598
0.34804			0.19608													0.098039
0.30392			0.43627													0.35294
0.34314			0.39216													0.36765
0.36275			0.2598													0.35784
0.37255			0.2402													0.35784
0.33333			0.25													0.32843
0.19608			0.23039													0.34314
0.31373			0.28431													0.36275
0.30729			0.34314													0.16176
0.42157			0.2598													0.12255
0.40196			0.27941													0.22549
0.29902			0.35784													0.35294
0.36275			0.32843													0.23529
0.34314			0.32843													0.16667
0.34804			0.31863													0.15196
0.38725			0.43627													0.16176
0.37745			0.48958													0.2549
0.40686			0.35784													0.26961
0.39216			0.33824													0.31863
0.37255			0.17647													0.28922
0.40196			0.29902													0.2598
0.38725			0.22059													0.27451
0.25			0.30392													0.29412
0.45588			0.28431													0.30882
0.41667			0.31373													0.44608
0.33333			0.30392													0.32843
0.2598			0.28922													0.2598
0.2451			0.33824													0.27451
0.34314			0.2451													0.2549
0.35294			0.64216													0.34314
0.21569			0.59804													0.22549
0.26961			0.2402													0.21569
0.38725			0.23039													0.20098
0.2451			0.20098													0.21078
0.44118			0.32843													0.27451
0.40196			0.30392													0.30392
0.37255			0.29412													0.31863
0.37255			0.29902													0.33824
0.2451			0.11275													0.068627
0.21569			0.27941													0.083333
0.51563			0.20098													0.10294
0.2549			0.27941													0.014706
0.26471			0.58333													0.034314
0.18137			0.55392													0.04902
0.19608			0.44792
0.11765			0.37745
0.22059			0.35784
0.41667			0.30392
0.38725			0.28922
0.31863			0.39706
0.33333			0.35294
0.31373			0.15686
0.014706			0.18627
0.18137			0.2549
0.2598			0.26961
0.014706			0.28922
0.47059			0.45588
0.48529			0.5
0.37255			0.35784
0.32353			0.30882
0.36275			0.34804
0.38235			0.36765
0.31863			0.30392
0.39706			0.38235
0.29412			0.30882
0.2451			0.23039
0.44118			0.42647
0.32353			0.30882
0.44118			0.42647
0.5			0.51471
0.5			0.51471
0.52604			0.54167
0.5098			0.52451
0.51961			0.53431
0.32843			0.31373
0.45098			0.43627
0.37255			0.35784
0.30882			0.29412
0.27941			0.29412
0.25			0.23529
0.27941			0.26471
0.26471			0.25
0.31373			0.29902
0.16667			0.073529
0.2451			0.46078
0.029412			0.5
0.45588			0.53922
0.47059			0.37255
0.35784			0.39706
0.30882			0.60294
0.34804			0.43137
0.36765			0.65686
0.30392			0.61765
0.41176			0.52941
0.27941			0.58824
0.23039			0.20588
0.42647			0.26471
0.30882			0.56771
0.42647			0.58824
0.48529			0.59804
0.48529			0.33824
0.51042			0.5
0.4951			0.2451
0.5049			0.43627
0.31373			0.69118
0.43627			0.45588
0.35784			0.38725
0.29412			0.37255
0.26471			0.35294
0.23529			0.44608
0.26471			0.48529
0.25			0.52451
0.29902			0.35784
0.26471			0.38235
0.19608			0.58824
0.43627			0.38725
0.39216			0.64216
0.2598			0.60294
0.2402			0.51471
0.25			0.57353
0.23039			0.16176
0.28431			0.19118
0.34314			0.52083
0.2598			0.51471
0.27941			0.52451
0.35784			0.32353
0.32843			0.45588
0.32843			0.20098
0.31863			0.42157
0.43627			0.61765
0.48958			0.41176
0.35784			0.34314
0.33824			0.35784
0.17647			0.30882
0.29902
0.22059
0.30392
0.28431
0.31373
0.30392
0.28922
0.33824
0.2451
0.64216
0.59804
0.2402
0.23039
0.20098
0.32843
0.30392
0.29412
0.29902
0.11275
0.27941
0.20098
0.27941
0.58333
0.55392
0.44792
0.37745
0.35784
0.30392
0.28922
0.39706
0.35294
0.15686
0.18627
0.2549
0.26961
0.28922
0.45588
0.5
0.35784
0.30882
0.34804
0.36765
0.30392
0.38235
0.30882
0.23039
0.42647
0.30882
0.42647
0.51471
0.51471
0.54167
0.52451
0.53431
0.31373
0.43627
0.35784
0.29412
0.29412
0.23529
0.26471
0.25
0.29902
0.073529
0.46078
0.5
0.53922
0.37255
0.39706
0.60294
0.43137
0.65686
0.61765
0.52941
0.58824
0.20588
0.26471
0.56771
0.58824
0.59804
0.33824
0.5
0.2451
0.43627
0.69118
0.45588
0.38725
0.37255
0.35294
0.44608
0.48529
0.52451
0.35784
0.38235
0.58824
0.38725
0.64216
0.60294
0.51471
0.57353
0.16176
0.19118
0.52083
0.51471
0.52451
0.32353
0.45588
0.20098
0.42157
0.61765
0.41176
0.34314
0.35784
0.30882
0.13725
0.10784
0.088235
0.18137
0.20098
0.17647
0.19608
0.21569
0.16667
0.18627
0.40196
0.46078
0.47396
0.19608
0.17647
0.12255
0.10784
0.2451
0.28922
0.26961
0.21078
0.22059
0.20588
0.2549
0.098039
0.12745
0.22059
0.10294
0.21569
0.18627
0.11765
0.20588
0.11765
0.44118
0.5
0.40104
0.33333
0.31373
0.22059
0.2451
0.34314
0.29902
0.25
0.28922
0.2598
0.2451
0.29412
0.19608
0.2598
0.12255
0.28431
0.14706
0.13725
0.27451
0.10784
0.48039
0.53922
0.43229
0.30392
0.28431
0.23039
0.21569
0.35294
0.39706
0.2598
0.31863
0.32843
0.31373
0.33333
0.093137
0.23039
0.088235
0.28431
0.2451
0.15686
0.21569
0.31373
0.37255
0.44271
0.2451
0.22549
0.093137
0.15686
0.21569
0.20098
0.31863
0.20098
0.13235
0.11765
0.16667
0.32353
0.063725
0.2598
0.33824
0.13235
0.30882
0.33824
0.27941
0.41667
0.33824
0.31863
0.18627
0.25
0.26961
0.13725
0.29412
0.17647
0.10784
0.093137
0.11275
0.31863
0.21078
0.044118
0.30882
0.044118
0.54412
0.54412
0.44792
0.29902
0.27941
0.32353
0.25
0.44608
0.34314
0.35294
0.35294
0.36275
0.34804
0.39706
0.2549
0.33333
0.12745
0.30392
0.34314
0.28431
0.38021
0.27451
0.28431
0.15196
0.21569
0.27451
0.14216
0.2598
0.17157
0.10294
0.088235
0.13725
0.19608
0.15686
0.22549
0.53922
0.53922
0.43229
0.36275
0.34314
0.31863
0.27451
0.44118
0.27941
0.14216
0.23039
0.29902
0.28431
0.33333
0.26471
0.029412
0.55882
0.55882
0.43229
0.28431
0.26471
0.33824
0.23529
0.46078
0.35784
0.33824
0.36765
0.37745
0.36275
0.41176
0.26471
0.41176
0.41176
0.43229
0.33333
0.31373
0.25
0.2451
0.37255
0.18137
0.19118
0.14216
0.17157
0.15686
0.20588
0.52941
0.52941
0.40104
0.28431
0.26471
0.30882
0.23529
0.43137
0.35784
0.33824
0.33824
0.34804
0.33333
0.38235
0.20588
0.47396
0.5
0.48039
0.33824
0.44118
0.30392
0.31863
0.54412
0.45588
0.44608
0.43137
0.41176
0.41146
0.47059
0.45098
0.39706
0.41176
0.27451
0.2598
0.51471
0.42647
0.35784
0.37255
0.32353
0.52604
0.52604
0.5
0.54688
0.54688
0.48958
0.35417
0.48958
0.45833
0.44271
0.45312
0.04902
0.25
0.088235
0.34314
0.35784
0.37745
0.37745
0.34804
0.36275
0.38235
0.2598
0.098039
0.35294
0.36765
0.35784
0.35784
0.32843
0.34314
0.36275
0.16176
0.12255
0.22549
0.35294
0.23529
0.16667
0.15196
0.16176
0.2549
0.26961
0.31863
0.28922
0.2598
0.27451
0.29412
0.30882
0.44608
0.32843
0.2598
0.27451
0.2549
0.34314
0.22549
0.21569
0.20098
0.21078
0.27451
0.30392
0.31863
0.33824
0.068627
0.083333
0.10294
0.014706
0.034314
0.04902

## Sheet: Bushland OW grid
0	0	4	0	0	0
4	3	7	9	2	0
5	2	2	0	0	0
0	0	0	2	0	0
0	0	0	0	0	0
0
3
2
0
0
4
7
2
0
0
0
9
0
2
0
0
2
0
0
0
0
0
0
0
0

[truncated: 45 more sheets: Bushland New World, Bushland NW Hamming, Bushland NW grid, Desert, Desert Hamming, Desert Old World, Desert OW Hamming, Desert OW grid, Desert New World, Desert NW Hamming, Desert NW grid, Grassland, Grassland Hamming, Grassland Old World, Grassland OW Hamming, Grassland OW Gower, Grassland OW grid, Grassland New World, Grassland NW Hamming, Grassland NW grid …]
